# Supplementary material for: UNITe: exploiting conserved links between oncogenesis and homeostasis to identify novel cancer drivers
Source: Front Oncol. 2026 Feb 24;16:1711517. doi: 10.3389/fonc.2026.1711517 (PMC12971524; doi:10.3389/fonc.2026.1711517)
Supplement: Supplementary file 2 [file Table1.xlsx]

## Sheet: Description
Table S1	GEO accession information from our compiled datasets along with the numbers of upregulated and downregulated genes
Table S2	List of up and downregulated genes in SWR+ geneset
Table S3	List of 50 MSigDb hallmarks used in the study
Table S4	List of all parameters tested for model training and the final parameters providing the best performance
Table S5	List of Goldset and UNITe model predicted Top2000 and bottom2000 genes as potential cancer drivers

## Sheet: S1
GEO_accession	Species	Experimental_Classification	Description	Upregulated_Genes	Downregulated_Genes
GSE116777	aandersoni	regen	0H vs 24H	258	117
GSE116777	amaculatum	regen	0H vs 24H	343	101
GSE116777	amexicanum	regen	0H vs 24H	984	491
GSE150947	amexicanum	regen	GSE150947 CoCl2.Rom CoCl2	3	10
GSE150947	amexicanum	regen	GSE150947 Control DMSO.CoCl2	42	65
GSE150947	amexicanum	regen	GSE150947 Control DMSO.Rom 10microliters	8	24
GSE150947	amexicanum	regen	GSE150947 Control DMSO.Rom 1MPA	58	60
GSE150947	amexicanum	regen	GSE150947 Control DMSO.Rom CoCl2	52	66
GSE150947	amexicanum	regen	GSE150947 Control Untreated.CoCl2	26	106
GSE150947	amexicanum	regen	GSE150947 Control Untreated.Rom 10microliters	106	186
GSE150947	amexicanum	regen	GSE150947 Control Untreated.Rom 1MPA	26	86
GSE150947	amexicanum	regen	GSE150947 Control Untreated.Rom CoCl2	37	105
GSE150947	amexicanum	regen	GSE150947 Geldanamycin Control.Geldanamycin Treatment	19	13
GSE150947	amexicanum	regen	GSE150947 Rom 10microliters.CoCl2	56	55
GSE150947	amexicanum	regen	GSE150947 Rom 10microliters.Rom CoCl2	32	40
GSE150947	amexicanum	regen	GSE150947 Rom 1MPA.CoCl2	7	21
GSE150947	amexicanum	regen	GSE150947 Rom 1MPA.Rom 10microliters	37	39
GSE150947	amexicanum	regen	GSE150947 Rom 1MPA.Rom CoCl2	1	10
GSE150947	amexicanum	regen	GSE150947 SB Control.SB Treatment	20	3
GSE37198	amexicanum	regen	GSE37198 Denervated Limb 1d.Denervated Limb 3d	314	341
GSE37198	amexicanum	regen	GSE37198 Denervated Limb 1d.Denervated Limb 7d	412	453
GSE37198	amexicanum	regen	GSE37198 Denervated Limb 3d.Denervated Limb 7d	142	129
GSE37198	amexicanum	regen	GSE37198 Flank Epidermis 0d.Flank Epidermis 1d	704	519
GSE37198	amexicanum	regen	GSE37198 Flank Epidermis 0d.Flank Epidermis 3d	404	333
GSE37198	amexicanum	regen	GSE37198 Flank Epidermis 0d.Flank Epidermis 7d	361	385
GSE37198	amexicanum	regen	GSE37198 Flank Epidermis 0d.Innervated Limb 0d	177	53
GSE37198	amexicanum	regen	GSE37198 Flank Epidermis 1d.Denervated Limb 1d	56	180
GSE37198	amexicanum	regen	GSE37198 Flank Epidermis 1d.Flank Epidermis 3d	283	342
GSE37198	amexicanum	regen	GSE37198 Flank Epidermis 1d.Flank Epidermis 7d	431	612
GSE37198	amexicanum	regen	GSE37198 Flank Epidermis 1d.Innervated Limb 1d	63	255
GSE37198	amexicanum	regen	GSE37198 Flank Epidermis 3d.Denervated Limb 3d	121	170
GSE37198	amexicanum	regen	GSE37198 Flank Epidermis 3d.Flank Epidermis 7d	118	185
GSE37198	amexicanum	regen	GSE37198 Flank Epidermis 7d.Denervated Limb 7d	161	115
GSE37198	amexicanum	regen	GSE37198 Flank Epidermis 7d.Innervated Limb 7d	167	98
GSE37198	amexicanum	regen	GSE37198 Innervated Limb 0d.Innervated Limb 1d	475	651
GSE37198	amexicanum	regen	GSE37198 Innervated Limb 0d.Innervated Limb 3d	317	426
GSE37198	amexicanum	regen	GSE37198 Innervated Limb 0d.Innervated Limb 7d	398	454
GSE37198	amexicanum	regen	GSE37198 Innervated Limb 1d.Denervated Limb 1d	34	13
GSE37198	amexicanum	regen	GSE37198 Innervated Limb 1d.Innervated Limb 3d	330	325
GSE37198	amexicanum	regen	GSE37198 Innervated Limb 1d.Innervated Limb 7d	434	409
GSE37198	amexicanum	regen	GSE37198 Innervated Limb 3d.Denervated Limb 3d	23	65
GSE37198	amexicanum	regen	GSE37198 Innervated Limb 3d.Innervated Limb 7d	96	87
GSE37198	amexicanum	regen	GSE37198 Innervated Limb 7d.Denervated Limb 7d	79	54
GSE79299	amexicanum	regen	GSE79299 Control.Injury 14d	207	238
GSE79299	amexicanum	regen	GSE79299 Control.Injury 21d	269	325
GSE79299	amexicanum	regen	GSE79299 Control.Injury 2d	288	247
GSE79299	amexicanum	regen	GSE79299 Injury 14d.Injury 21d	48	176
GSE79299	amexicanum	regen	GSE79299 Injury 2d.Injury 14d	230	294
GSE79299	amexicanum	regen	GSE79299 Injury 2d.Injury 21d	455	461
GSE21008	celegans	stress	GSE21008 Atrazine 25.Atrazine 150	296	331
GSE21008	celegans	stress	GSE21008 Atrazine 25.Atrazine 75	134	199
GSE21008	celegans	stress	GSE21008 Atrazine 5.Atrazine 150	477	576
GSE21008	celegans	stress	GSE21008 Atrazine 5.Atrazine 25	192	236
GSE21008	celegans	stress	GSE21008 Atrazine 5.Atrazine 75	389	508
GSE21008	celegans	stress	GSE21008 Atrazine 75.Atrazine 150	213	76
GSE21008	celegans	stress	GSE21008 Control.Atrazine 150	467	477
GSE21008	celegans	stress	GSE21008 Control.Atrazine 25	231	87
GSE21008	celegans	stress	GSE21008 Control.Atrazine 5	158	147
GSE21008	celegans	stress	GSE21008 Control.Atrazine 75	304	328
GSE38997	celegans	stress	GSE38997 Control 24h.EtBr 24h	49	30
GSE38997	celegans	stress	GSE38997 Control 24h.UVC 24h	6788	7786
GSE38997	celegans	stress	GSE38997 Control 24h.UVC EtBr 24h	61	67
GSE38997	celegans	stress	GSE38997 Control 3h.EtBr 3h	7051	1
GSE38997	celegans	stress	GSE38997 Control 3h.UVC 3h	1	22
GSE38997	celegans	stress	GSE38997 Control 3h.UVC EtBr 3h	1	34
GSE38997	celegans	stress	GSE38997 Control 48h.EtBr 48h	70	75
GSE38997	celegans	stress	GSE38997 Control 48h.UVC 48h	9	15
GSE38997	celegans	stress	GSE38997 Control 48h.UVC EtBr 48h	265	168
GSE38997	celegans	stress	GSE38997 Control 51h.EtBr 51h	66	96
GSE38997	celegans	stress	GSE38997 Control 51h.UVC 51h	6332	42
GSE38997	celegans	stress	GSE38997 Control 51h.UVC EtBr 51h	273	139
GSE38997	celegans	stress	GSE38997 EtBr 24h.EtBr 48h	33	170
GSE38997	celegans	stress	GSE38997 EtBr 24h.EtBr 51h	646	792
GSE38997	celegans	stress	GSE38997 EtBr 24h.UVC 24h	1	15
GSE38997	celegans	stress	GSE38997 EtBr 24h.UVC EtBr 24h	8488	6416
GSE38997	celegans	stress	GSE38997 EtBr 3h.EtBr 24h	154	105
GSE38997	celegans	stress	GSE38997 EtBr 3h.EtBr 48h	131	219
GSE38997	celegans	stress	GSE38997 EtBr 3h.EtBr 51h	584	529
GSE38997	celegans	stress	GSE38997 EtBr 3h.UVC 3h	3	21
GSE38997	celegans	stress	GSE38997 EtBr 3h.UVC EtBr 3h	2	12
GSE38997	celegans	stress	GSE38997 EtBr 48h.EtBr 51h	473	514
GSE38997	celegans	stress	GSE38997 EtBr 48h.UVC 48h	116	168
GSE38997	celegans	stress	GSE38997 EtBr 48h.UVC EtBr 48h	52	9
GSE38997	celegans	stress	GSE38997 EtBr 51h.UVC 51h	69	26
GSE38997	celegans	stress	GSE38997 EtBr 51h.UVC EtBr 51h	27	88
GSE38997	celegans	stress	GSE38997 UVC 24h.UVC 48h	147	393
GSE38997	celegans	stress	GSE38997 UVC 24h.UVC 51h	735	697
GSE38997	celegans	stress	GSE38997 UVC 3h.UVC 24h	125	43
GSE38997	celegans	stress	GSE38997 UVC 3h.UVC 48h	250	351
GSE38997	celegans	stress	GSE38997 UVC 3h.UVC 51h	724	569
GSE38997	celegans	stress	GSE38997 UVC 48h.UVC 51h	291	185
GSE38997	celegans	stress	GSE38997 UVC EtBr 24h.UVC 24h	23	27
GSE38997	celegans	stress	GSE38997 UVC EtBr 24h.UVC EtBr 48h	15	35
GSE38997	celegans	stress	GSE38997 UVC EtBr 24h.UVC EtBr 51h	670	772
GSE38997	celegans	stress	GSE38997 UVC EtBr 3h.UVC 3h	1	24
GSE38997	celegans	stress	GSE38997 UVC EtBr 3h.UVC EtBr 24h	193	66
GSE38997	celegans	stress	GSE38997 UVC EtBr 3h.UVC EtBr 48h	149	73
GSE38997	celegans	stress	GSE38997 UVC EtBr 3h.UVC EtBr 51h	615	513
GSE38997	celegans	stress	GSE38997 UVC EtBr 48h.UVC 48h	191	350
GSE38997	celegans	stress	GSE38997 UVC EtBr 48h.UVC EtBr 51h	484	484
GSE38997	celegans	stress	GSE38997 UVC EtBr 51h.UVC 51h	87	164
GSE7535	celegans	stress	GSE7535 logFC	179	136
GSE85459	clupisFamiliaris	wound	GSE85459 Control.Defect Protracted6	38	158
GSE85459	clupisFamiliaris	wound	GSE85459 Control.Defect2	63	213
GSE85459	clupisFamiliaris	wound	GSE85459 Control.Defect6	55	60
GSE57788	dmelanogaster	stress	GSE57788 Control 1h.MMS Treatment 1h	6496	1
GSE57788	dmelanogaster	stress	GSE57788 Control 24h.MMS Treatment 24h	272	363
GSE57788	dmelanogaster	stress	GSE57788 Control 72h.MMS Treatment 72h	177	552
GSE57788	dmelanogaster	stress	GSE57788 Control 8h.MMS Treatment 8h	19	176
GSE57788	dmelanogaster	stress	GSE57788 MMS Treatment 1h.MMS Treatment 24h	528	416
GSE57788	dmelanogaster	stress	GSE57788 MMS Treatment 1h.MMS Treatment 72h	676	1122
GSE57788	dmelanogaster	stress	GSE57788 MMS Treatment 1h.MMS Treatment 8h	630	577
GSE57788	dmelanogaster	stress	GSE57788 MMS Treatment 24h.MMS Treatment 72h	286	1012
GSE57788	dmelanogaster	stress	GSE57788 MMS Treatment 8h.MMS Treatment 24h	713	412
GSE57788	dmelanogaster	stress	GSE57788 MMS Treatment 8h.MMS Treatment 72h	637	1256
GGSE62863	dmelanogaster	wound	GSE62863 logFC	897	15
GSE120962	drerio	regen	GSE120962 Control.PHZ 5w 2d	24	185
GSE120962	drerio	regen	GSE120962 Control.PHZ 5w 5d	16	108
GSE120962	drerio	regen	GSE120962 Control.PHZ 5w 9d	15	61
GSE120962	drerio	regen	GSE120962 Control.PHZ 5w	112	344
GSE120962	drerio	regen	GSE120962 PHZ 5w 2d.PHZ 5w 5d	10	1
GSE120962	drerio	regen	GSE120962 PHZ 5w 2d.PHZ 5w 9d	108	17
GSE120962	drerio	regen	GSE120962 PHZ 5w 5d.PHZ 5w 9d	56	15
GSE120962	drerio	regen	GSE120962 PHZ 5w.PHZ 5w 2d	62	56
GSE120962	drerio	regen	GSE120962 PHZ 5w.PHZ 5w 5d	115	43
GSE120962	drerio	regen	GSE120962 PHZ 5w.PHZ 5w 9d	242	54
GSE124673	ecoli	stress	GSE124673 BENZ12H Con12H	2	13
GSE124673	ecoli	stress	GSE124673 BENZ30Min Con30Min	19	53
GSE124673	ecoli	stress	GSE124673 ETOH12H Con12H	13	46
GSE124673	ecoli	stress	GSE124673 GLUTA12H Con12H	1	2
GSE124673	ecoli	stress	GSE124673 ISOP12H Con12H	68	51
GSE124673	ecoli	stress	GSE124673 PERA12H Con12H	9	52
GSE124673	ecoli	stress	GSE124673 PHE12H Con12H	14	62
GSE124673	ecoli	stress	GSE124673 PHE30Min Con30Min	30	43
GSE124673	ecoli	stress	GSE124673 POV12H Con12H	21	54
GSE124673	ecoli	stress	GSE124673 POV30Min Con30Min	12	7
GSE124673	ecoli	stress	GSE124673 SOD12H Con12H	10	49
GSE124673	ecoli	stress	GSE124673 XID12H Con12H	43	90
GSE140211	ecoli	stress	GSE140211 0min 120min	116	95
GSE140211	ecoli	stress	GSE140211 0min 30min	101	85
GSE140211	ecoli	stress	GSE140211 0min 60min	127	107
GSE160082	ecoli	stress	GSE160082 Colistin Untreated	85	80
GSE160082	ecoli	stress	GSE160082 CSA13 Untreated	115	224
GSE160082	ecoli	stress	GSE160082 CSA131 Untreated	87	133
GSE160082	ecoli	stress	GSE160082 LL37 Untreated	114	120
GSE168303	hsapiens	regen	GSE168303 logFC	65	85
GSE133120	hsapiens	stress	GSE133120 A549 Control.A549 Romidespin	1536	2692
GSE133120	hsapiens	stress	GSE133120 ACHN Control.ACHN Romidespin	1445	2474
GSE133120	hsapiens	stress	GSE133120 HuT Control.HuT Romidespin	1761	2312
GSE133120	hsapiens	stress	GSE133120 LOX Control.LOX Romidespin	1367	2581
GSE133120	hsapiens	stress	GSE133120 M14 Control.M14 Romidespin	1151	2390
GSE133120	hsapiens	stress	GSE133120 MDA Control.MDA Romidespin	1482	2530
GSE133120	hsapiens	stress	GSE133120 PC3 Control.PC3 Romidespin	1434	1938
GSE46343	hsapiens	stress	GSE46343 Control.negative.control	124	76
GSE46343	hsapiens	stress	GSE46343 Control.peroxide	26	497
GSE46343	hsapiens	stress	GSE46343 Control.plasma	94	391
GSE46343	hsapiens	stress	GSE46343 peroxide.negative.control	500	48
GSE46343	hsapiens	stress	GSE46343 plasma.negative.control	393	81
GSE46343	hsapiens	stress	GSE46343 plasma.peroxide	128	344
GSE111523	hsapiens	wound	pw.vs.control	384	78
GSE137897	hsapiens	wound	AW vs PU	1054	1279
GSE147890	hsapiens	wound	GSE147890 Control 0H.Control 24H	268	287
GSE147890	hsapiens	wound	GSE147890 Control 0H.Diabetic 0H	25	2
GSE147890	hsapiens	wound	GSE147890 Control 24H.Diabetic 24H	12	2
GSE147890	hsapiens	wound	GSE147890 Diabetic 0H.Diabetic 24H	401	376
GSE166920	hsapiens	wound	control vs exp	114	85
GSE97615	hsapiens	wound	oral.vs.skin	701	1667
GSE57789	mmusculus	stress	GSE57789 Control 1h.MMS Treatment 1h	1	8
GSE57789	mmusculus	stress	GSE57789 Control 24h.MMS Treatment 24h	495	392
GSE57789	mmusculus	stress	GSE57789 Control 72h.MMS Treatment 72h	207	127
GSE57789	mmusculus	stress	GSE57789 Control 8h.MMS Treatment 8h	994	543
GSE57789	mmusculus	stress	GSE57789 MMS Treatment 1h.MMS Treatment 24h	665	621
GSE57789	mmusculus	stress	GSE57789 MMS Treatment 1h.MMS Treatment 72h	516	473
GSE57789	mmusculus	stress	GSE57789 MMS Treatment 1h.MMS Treatment 8h	2411	1558
GSE57789	mmusculus	stress	GSE57789 MMS Treatment 24h.MMS Treatment 72h	590	601
GSE57789	mmusculus	stress	GSE57789 MMS Treatment 8h.MMS Treatment 24h	1410	2465
GSE57789	mmusculus	stress	GSE57789 MMS Treatment 8h.MMS Treatment 72h	1938	2634
GGSE162072	rnorvegicus	wound	GSE162072 control.non occluded MCA	2	34
GGSE162072	rnorvegicus	wound	GSE162072 control.occluded MCA	159	360
GSE162565	rnorvegicus	wound	GSE162565 Control.mildly contused 168H	140	134
GSE162565	rnorvegicus	wound	GSE162565 Control.mildly contused 1H	150	390
GSE162565	rnorvegicus	wound	GSE162565 Control.mildly contused 24H	628	1427
GSE162565	rnorvegicus	wound	GSE162565 Control.mildly contused 3H	184	731
GSE162565	rnorvegicus	wound	GSE162565 Control.mildly contused 48H	472	1322
GSE162565	rnorvegicus	wound	GSE162565 Control.severely contused 168H	156	541
GSE162565	rnorvegicus	wound	GSE162565 Control.severely contused 1H	20	103
GSE162565	rnorvegicus	wound	GSE162565 Control.severely contused 24H	325	657
GSE162565	rnorvegicus	wound	GSE162565 Control.severely contused 3H	281	247
GSE162565	rnorvegicus	wound	GSE162565 Control.severely contused 48H	718	997
GSE119519	sscrofa	wound	GSE119519 Amputated 3 1.Amputated 3 16	27	12
GSE119519	sscrofa	wound	GSE119519 Amputated 3 1.Amputated 3 8	10	15
GSE119519	sscrofa	wound	GSE119519 Amputated 3 1.Amputated 63 1	12	21
GSE119519	sscrofa	wound	GSE119519 Amputated 3 16.Amputated 63 16	1	4
GSE119519	sscrofa	wound	GSE119519 Amputated 3 8.Amputated 3 16	49	4
GSE119519	sscrofa	wound	GSE119519 Amputated 3 8.Amputated 63 8	12	2
GSE119519	sscrofa	wound	GSE119519 Amputated 63 1.Amputated 63 16	27	4
GSE119519	sscrofa	wound	GSE119519 Amputated 63 1.Amputated 63 8	8	1
GSE119519	sscrofa	wound	GSE119519 Amputated 63 8.Amputated 63 16	7	2
GSE119519	sscrofa	wound	GSE119519 Sham 3 1.Amputated 3 1	2091	24
GSE119519	sscrofa	wound	GSE119519 Sham 3 1.Sham 3 16	43	11
GSE119519	sscrofa	wound	GSE119519 Sham 3 1.Sham 3 8	3	5
GSE119519	sscrofa	wound	GSE119519 Sham 3 1.Sham 63 1	4	9
GSE119519	sscrofa	wound	GSE119519 Sham 3 16.Amputated 3 16	1	16
GSE119519	sscrofa	wound	GSE119519 Sham 3 16.Sham 63 16	1	9
GSE119519	sscrofa	wound	GSE119519 Sham 3 8.Amputated 3 8	13	38
GSE119519	sscrofa	wound	GSE119519 Sham 3 8.Sham 3 16	17	2
GSE119519	sscrofa	wound	GSE119519 Sham 3 8.Sham 63 8	1954	3
GSE119519	sscrofa	wound	GSE119519 Sham 63 1.Amputated 63 1	14	43
GSE119519	sscrofa	wound	GSE119519 Sham 63 1.Sham 63 16	17	2
GSE119519	sscrofa	wound	GSE119519 Sham 63 1.Sham 63 8	5	2
GSE119519	sscrofa	wound	GSE119519 Sham 63 16.Amputated 63 16	8	26
GSE119519	sscrofa	wound	GSE119519 Sham 63 8.Amputated 63 8	25	23
GSE119519	sscrofa	wound	GSE119519 Sham 63 8.Sham 63 16	3	3
GSE158155	sscrofa	wound	GSE158155 Control.Exp Late Hyperpigmented	280	202
GSE158155	sscrofa	wound	GSE158155 Control.Exp Late Hypopigmented	479	252
GSE158155	sscrofa	wound	GSE158155 Control.Exp Mid Hyperpigmented	317	216
GSE158155	sscrofa	wound	GSE158155 Control.Exp Mid Hypopigmented	337	261
GSE158155	sscrofa	wound	GSE158155 Control.Sham Early Hyperpigmented	325	312
GSE158155	sscrofa	wound	GSE158155 Control.Sham Early Hypopigmented	333	307
GSE158155	sscrofa	wound	GSE158155 Control.Sham Late Hyperpigmented	342	219
GSE158155	sscrofa	wound	GSE158155 Control.Sham Late Hypopigmented	429	246
GSE158155	sscrofa	wound	GSE158155 Control.Sham Mid Hyperpigmented	351	239
GSE158155	sscrofa	wound	GSE158155 Control.Sham Mid Hypopigmented	264	257
GSE158155	sscrofa	wound	GSE158155 Exp Late Hyperpigmented.Exp Late Hypopigmented	288	133
GSE158155	sscrofa	wound	GSE158155 Exp Mid Hyperpigmented.Exp Late Hyperpigmented	28	43
GSE158155	sscrofa	wound	GSE158155 Exp Mid Hyperpigmented.Exp Mid Hypopigmented	74	63
GSE158155	sscrofa	wound	GSE158155 Exp Mid Hypopigmented.Exp Late Hypopigmented	291	115
GSE158155	sscrofa	wound	GSE158155 Sham Early Hyperpigmented.Sham Late Hyperpigmented	202	84
GSE158155	sscrofa	wound	GSE158155 Sham Early Hyperpigmented.Sham Mid Hyperpigmented	281	176
GSE158155	sscrofa	wound	GSE158155 Sham Early Hypopigmented.Sham Late Hypopigmented	354	182
GSE158155	sscrofa	wound	GSE158155 Sham Early Hypopigmented.Sham Mid Hypopigmented	83	54
GSE158155	sscrofa	wound	GSE158155 Sham Late Hyperpigmented.Exp Late Hyperpigmented	49	87
GSE158155	sscrofa	wound	GSE158155 Sham Mid Hyperpigmented.Exp Mid Hyperpigmented	188	169
GSE158155	sscrofa	wound	GSE158155 Sham Mid Hyperpigmented.Sham Late Hyperpigmented	116	119
GSE158155	sscrofa	wound	GSE158155 Sham Mid Hypopigmented.Sham Late Hypopigmented	311	136
GSE29588	sscrofa	wound	GSE29588 Control 168H.Sham 168H	42	7
GSE29588	sscrofa	wound	GSE29588 Control 168H.Sulfur 168H	117	259
GSE29588	sscrofa	wound	GSE29588 Control 1H.Control 168H	13	22
GSE29588	sscrofa	wound	GSE29588 Control 1H.Control 24H	5	39
GSE29588	sscrofa	wound	GSE29588 Control 1H.Control 2H	57	128
GSE29588	sscrofa	wound	GSE29588 Control 1H.Control 336H	17	115
GSE29588	sscrofa	wound	GSE29588 Control 1H.Control 48H	15	107
GSE29588	sscrofa	wound	GSE29588 Control 1H.Control 4H	92	123
GSE29588	sscrofa	wound	GSE29588 Control 1H.Control 514H	73	62
GSE29588	sscrofa	wound	GSE29588 Control 1H.Control 72H	40	132
GSE29588	sscrofa	wound	GSE29588 Control 1H.Sham 1H	15	78
GSE29588	sscrofa	wound	GSE29588 Control 1H.Sulfur 1H	5	19
GSE29588	sscrofa	wound	GSE29588 Control 24H.Sham 24H	34	13
GSE29588	sscrofa	wound	GSE29588 Control 24H.Sulfur 24H	152	312
GSE29588	sscrofa	wound	GSE29588 Control 2H.Sham 2H	51	17
GSE29588	sscrofa	wound	GSE29588 Control 2H.Sulfur 2H	2091	35
GSE29588	sscrofa	wound	GSE29588 Control 336H.Sham 336H	42	3
GSE29588	sscrofa	wound	GSE29588 Control 336H.Sulfur 336H	58	109
GSE29588	sscrofa	wound	GSE29588 Control 48H.Sham 48H	99	10
GSE29588	sscrofa	wound	GSE29588 Control 48H.Sulfur 48H	50	145
GSE29588	sscrofa	wound	GSE29588 Control 4H.Sham 4H	50	17
GSE29588	sscrofa	wound	GSE29588 Control 4H.Sulfur 4H	2785	73
GSE29588	sscrofa	wound	GSE29588 Control 514H.Sham 514H	32	17
GSE29588	sscrofa	wound	GSE29588 Control 514H.Sulfur 514H	50	69
GSE29588	sscrofa	wound	GSE29588 Control 72H.Sham 72H	86	8
GSE29588	sscrofa	wound	GSE29588 Control 72H.Sulfur 72H	67	160
GSE29588	sscrofa	wound	GSE29588 Sham 1H.Sham 168H	80	50
GSE29588	sscrofa	wound	GSE29588 Sham 1H.Sham 24H	68	33
GSE29588	sscrofa	wound	GSE29588 Sham 1H.Sham 2H	85	99
GSE29588	sscrofa	wound	GSE29588 Sham 1H.Sham 336H	73	67
GSE29588	sscrofa	wound	GSE29588 Sham 1H.Sham 48H	91	78
GSE29588	sscrofa	wound	GSE29588 Sham 1H.Sham 4H	135	105
GSE29588	sscrofa	wound	GSE29588 Sham 1H.Sham 514H	147	167
GSE29588	sscrofa	wound	GSE29588 Sham 1H.Sham 72H	141	87
GSE29588	sscrofa	wound	GSE29588 Sulfur 168H.Sham 168H	267	129
GSE29588	sscrofa	wound	GSE29588 Sulfur 1H.Sham 1H	40	60
GSE29588	sscrofa	wound	GSE29588 Sulfur 1H.Sulfur 168H	147	241
GSE29588	sscrofa	wound	GSE29588 Sulfur 1H.Sulfur 24H	180	363
GSE29588	sscrofa	wound	GSE29588 Sulfur 1H.Sulfur 2H	14	106
GSE29588	sscrofa	wound	GSE29588 Sulfur 1H.Sulfur 336H	79	205
GSE29588	sscrofa	wound	GSE29588 Sulfur 1H.Sulfur 48H	57	253
GSE29588	sscrofa	wound	GSE29588 Sulfur 1H.Sulfur 4H	54	134
GSE29588	sscrofa	wound	GSE29588 Sulfur 1H.Sulfur 514H	146	166
GSE29588	sscrofa	wound	GSE29588 Sulfur 1H.Sulfur 72H	156	389
GSE29588	sscrofa	wound	GSE29588 Sulfur 24H.Sham 24H	300	157
GSE29588	sscrofa	wound	GSE29588 Sulfur 2H.Sham 2H	94	14
GSE29588	sscrofa	wound	GSE29588 Sulfur 336H.Sham 336H	173	47
GSE29588	sscrofa	wound	GSE29588 Sulfur 48H.Sham 48H	317	93
GSE29588	sscrofa	wound	GSE29588 Sulfur 4H.Sham 4H	137	25
GSE29588	sscrofa	wound	GSE29588 Sulfur 514H.Sham 514H	80	29
GSE29588	sscrofa	wound	GSE29588 Sulfur 72H.Sham 72H	321	92
GSE116678	xlaevis	wound	GSE116678 enNOS 0 TRIM 0	16	3
GSE116678	xlaevis	wound	GSE116678 enNOS 0 WT 0	16	6
GSE116678	xlaevis	wound	GSE116678 enNOS 30 enNOS 0	9	1
GSE116678	xlaevis	wound	GSE116678 enNOS 30 TRIM 30	3	16
GSE116678	xlaevis	wound	GSE116678 enNOS 30 WT 30	66	20
GSE116678	xlaevis	wound	GSE116678 enNOS 60 enNOS 0	119	203
GSE116678	xlaevis	wound	GSE116678 enNOS 60 enNOS 30	7	84
GSE116678	xlaevis	wound	GSE116678 enNOS 60 TRIM 60	17	52
GSE116678	xlaevis	wound	GSE116678 enNOS 60 WT 60	571	610
GSE116678	xlaevis	wound	GSE116678 enNOS 90 enNOS 0	108	19
GSE116678	xlaevis	wound	GSE116678 enNOS 90 enNOS 30	20	20
GSE116678	xlaevis	wound	GSE116678 enNOS 90 enNOS 60	156	22
GSE116678	xlaevis	wound	GSE116678 enNOS 90 TRIM 90	35	93
GSE116678	xlaevis	wound	GSE116678 enNOS 90 WT 90	162	106
GSE116678	xlaevis	wound	GSE116678 TRIM 0 WT 0	62	67
GSE116678	xlaevis	wound	GSE116678 TRIM 30 TRIM 0	22	1
GSE116678	xlaevis	wound	GSE116678 TRIM 30 WT 30	195	120
GSE116678	xlaevis	wound	GSE116678 TRIM 60 TRIM 0	48	0
GSE116678	xlaevis	wound	GSE116678 TRIM 60 TRIM 30	2	0
GSE116678	xlaevis	wound	GSE116678 TRIM 60 WT 60	833	706
GSE116678	xlaevis	wound	GSE116678 TRIM 90 TRIM 0	104	80
GSE116678	xlaevis	wound	GSE116678 TRIM 90 TRIM 30	30	10
GSE116678	xlaevis	wound	GSE116678 TRIM 90 TRIM 60	0	1
GSE116678	xlaevis	wound	GSE116678 TRIM 90 WT 90	875	807
GSE116678	xlaevis	wound	GSE116678 WT 30 WT 0	36	280
GSE116678	xlaevis	wound	GSE116678 WT 60 WT 0	166	401
GSE116678	xlaevis	wound	GSE116678 WT 60 WT 30	16	5
GSE116678	xlaevis	wound	GSE116678 WT 90 WT 0	204	288
GSE116678	xlaevis	wound	GSE116678 WT 90 WT 30	23	20
GSE116678	xlaevis	wound	GSE116678 WT 90 WT 60	1	1
GSE88975	xtropicalis	regen	GSE88975 0hpa WT	94	70
GSE88975	xtropicalis	regen	GSE88975 15hpa WT	256	124
GSE88975	xtropicalis	regen	GSE88975 24hpa WT	311	327
GSE88975	xtropicalis	regen	GSE88975 6hpa WT	156	129
GSE88975	xtropicalis	regen	GSE88975 72hpa WT	596	739

## Sheet: S2
SR-UP	SR-DN	WH-UP	WH-DN	RG-UP	RG-DN	SR-H	WH-H	RG-H
EPHX1	EPHX1	PDK4	VCAN	MMP3	CIRBP	NFE2L2	ALOX5	MYOD1
UGT2B15	SLC17A5	TNNT1	FOS	PCSK9	MMP2	PARK7	SERPINE1	TGFBR2
UGT2B28	SLC17A7	TNNC1	EGR1	ACTA1	FBN2	ATF4	TNF	CAPN3
UGT1A1	CRYAB	MYH6	IFIT3	LDLR	FILIP1L	SIRT1	CXCR4	CD81
UGT1A10	UGT1A1	PGAM2	TIMP1	MPO	FN1	DDIT3	FOXC2	CD9
UGT1A3	UGT1A10	ACTN2	CCL2	TPM1	SALL4	HIF1A	SLC12A2	CDKN1A
UGT1A4	UGT1A3	TNNI1	ARG1	CAMP	THBS3	MAPK7	SMOC2	CERS2
UGT1A5	UGT1A4	ACTC1	CA2	FMO3	COL11A1	PINK1	XBP1	EZH2
UGT1A6	UGT1A5	MYBPC1	CD163	NNMT	KAZALD1	HGF	AGER	HGF
UGT1A7	UGT1A6	PYGM	STEAP1	PVALB	LAMB1	NCK1	APOH	PPARD
UGT1A8	UGT1A7	AMPD1	TNC	ACTA2	PXDN	NCK2	CD34	PTGFRN
UGT1A9	UGT1A8	MYOZ1	SPP1	ACTC1	TAGLN	MCL1	CLASP1	PTN
UGT2A3	UGT1A9	LOX	CCL8	CYP51A1	VIM	NOX1	CLASP2	SOX15
UGT2B10	HSPB8	MYOT	SCD	FBN1	COL28A1	SOD1	CLDN3	APOA1
UGT2B17	PPARA	PFKM	TGFB1	HK2	HMGCS2	AKT1	CPB2	APOD
UGT2B4	PPARD	TNNI2	AREG	MMP1	RHOU	EIF2AK3	F12	BCL9
UGT2B7	RORA	SMPX	CCR5	MYH4	THBS4	FBXW7	F2	CDKN1B
UGT8	CRISP3	TPM2	SLC11A1	MYL2	UMOD	HSPB1	F2R	CNTF
GSTA5	GLIPR1L1	CAP2	TNNT1	NCF1	C1QTNF1	NONO	HPSE	DAG1
GSTA1	GLIPR1L2	ENO3	CFL2	NFKBIA	COL3A1	PPP1R15A	HRG	EPHA4
GSTA2	HSPB2	FOS	ELOVL6	SLC2A1	FSTL1	TLR4	MTOR	FKBP1B
GSTA3	HSPB3	MYL2	PLEKHO1	CKM	ISG15	TP53	PHLDB2	GRN
GSTA4	RORB	MYLPF	POSTN	FGFBP1	PRICKLE1	HSPA1A	PLAU	INPP5F
GSTM1	SLC17A1	PEBP4	PPP1R12A	GFPT2	PRSS23	LRRK2	PLG	KIAA0319
GSTM2	SLC17A2	TNNT3	SERPINE1	IL1B	SFRP2	PTGS2	PTEN	KLF5
GSTM3	UGT2B15	ACTG1	SIX1	KRT5	ANGPTL2	SOD2	RREB1	KREMEN1
GSTM4	UGT8	SCD	THBS1	LGALS1	CLEC11A	TLR6	SERPINF2	LRIG2
GSTM5	CTSF	SLC5A1	ARHGDIB	MYL1	COL7A1	TSC1	THBD	LRP1
GSTP1	CTSV	GATA3	ARPC1B	MYLPF	CSRP2	BAG5	THBS1	MYOZ1
PPARG	SLC17A6	SLC25A4	CD53	TNNC2	CTSK	BCL2	USF1	NDEL1
RARB	THRA	COL1A2	CTSS	TTN	F13B	MAP3K5	VTN	NEFL
RARG	UGT2A3	FITM1	CXCL8	CHIT1	FABP3	REST	CLDN1	NTRK3
DHRS2	UGT2B10	RHBG	CYBB	CIRBP	G0S2	RIPK1	HBEGF	PKM
DHRS4	UGT2B17	AQP3	GADD45A	EHF	LAMA1	SFPQ	NFE2L2	PTEN
HSPB8	UGT2B28	FBP2	HMOX1	F2RL2	MYL2	TNF	PLEK	PTPRS
PPARD	UGT2B4	GADD45G	MYLPF	LECT2	ROBO1	EPO	TNFAIP3	RGMA
RORA	UGT2B7	MYL1	PAPSS2	MALL	THBS2	FOXO3	ABAT	RTN4R
CBR3	HSPB7	NDUFS3	PTGS2	NDRG1	CCDC80	GPX1	ACTG1	RTN4RL1
CRYAB	DHRS2	PGM1	SDS	OLFM4	CD109	INS	ADRA2A	SCARF1
CTSF	GSTA4	SGCD	SLPI	RRAD	CDH11	PARP1	AJAP1	SPP1
NR1D2	GSTA5	TNNC2	STMN2	TNNI2	COL5A1	PTPN1	ALOX12	THY1
PPARA	PPARG	CCL28	TNNC2	UMOD	CTHRC1	SESN2	ANO6	TNR
RARA	CTSL	CKM	TNNI2	DNAJC3	DDIT4	UBQLN1	ANXA1	ADM
RORB	GSTM1	CXCL8	ACSL4	KRT12	MATN2	YBX3	ANXA2	AKIRIN1
THRA	GSTM4	GLTP	ACTC1	KRT8	MRC1	ARHGEF2	APCS	ANXA1
THRB	SLC2A3	KLK1	ACTG1	MYH1	SFRP4	BAD	APOE	AURKA
TTBK2	SLC37A2	POSTN	ALDH1A1	MYH7	ACP5	BDKRB2	ARFGEF1	BIN3
VRK1	AKR1B10	SIX1	CCL27	PRPH	AREG	CREB3L1	C1QTNF1	CCND1
CTSB	DCXR	UNC5B	IL6	PSCA	CXCR4	CTNNB1	CASK	CEBPB
CTSL	GSTA1	CFL2	LCP1	SFTPD	EGR1	DDX3X	CD109	CFLAR
CTSV	GSTA2	DES	NR4A3	SOCS1	ENTPD1	DNAJC3	CD36	CLDN1
GNAS	GSTA3	LTF	PDPN	TNNT3	FHL1	ENDOG	CD9	CPB2
HSPB1	GSTM2	AREG	PYGM	ARG1	FKBP10	FZD1	CEACAM1	CSNK2A2
HSPB2	GSTM3	BCKDHB	SELP	CASP7	GLUL	HERPUD1	CLDN19	CSNK2B
NR1D1	GSTM5	NQO1	SMAP2	CDO1	LOXL2	HSPA5	CLDN4	DYSF
NR1H2	GSTP1	PANK1	SPI1	EGR1	MARCO	HTRA2	CRK	EGFR
NR1H3	NR1D2	BIN1	TNNT3	EREG	MMP13	JUN	DUOX1	ENO3
NR1H4	SLC2A8	CA2	BIN1	FCN1	MMP3	NCOA7	DUOX2	ERBB4
NR1I2	VDR	EGR1	CASP3	HBA2	PSCA	NME5	DUSP10	FZD7
NR1I3	CPT1A	FOSL1	CD14	HYOU1	RNF125	NOL3	EDN1	GAP43
RORC	CPT1C	GOT1	CDO1	INMT	SFTPD	PPP1R15B	EPPK1	GATA4
SLC17A1	CTSW	GPD1	CKM	KRT19	SLIT2	PTK2B	F11	GLI1
TINAGL1	HSPB1	HSD11B1	FASN	MYH13	TGFBI	SLC7A11	F11R	GLI3
VDR	RARB	MAL2	FN1	SPI1	TUBA1A	TRAP1	F3	GPX1
VRK2	AGXT2	ACSL1	HPSE	ALAS2	C1QB	TRPV4	F7	HAMP
VRK3	DBP	ARG2	IFNAR1	ALOX12B	C7	VNN1	FAP	HFE
CSNK1G1	NR1D1	CLDN8	LYN	CA2	CALM1	ATF6	FGA	HMOX1
CTSS	NR1H2	CXCL9	MRC1	CTSS	COL12A1	ATG7	FGB	IFRD1
CTSW	NR1H3	DCT	RRBP1	DES	GAL3ST4	BCL2L1	FGF2	IGF1
HSPB3	RORC	DDX39B	SELL	DHRS4	HAPLN3	DNAJA1	FGG	IHH
HSPB7	SLC2A10	NCAM1	TNFRSF12A	DNAJB9	IL1B	ERN1	GJA1	IL10
MFSD11	SLC2A4	PKIA	CARHSP1	FAM3C	ITGB5	FBXO7	GP1BA	IL6
CSNK1A1L	SLC37A4	SOX9	CCDC88A	FDPS	KRT19	HDAC6	HMGCR	KLF4
CSNK1G2	AKR1C3	STRADB	CTSC	HMGA1	KRT5	IL10	HRAS	MAP1B
CTSC	NFIL3	THBS1	GCLC	HSPA5	KRT8	MET	INSL3	MAP2K1
HNF4G	CTSB	ZFP36	IFI30	HSPB1	LECT2	NR4A3	ITGB1	MSTN
NR2F2	NR1H4	ANGPTL4	LCP2	ISG15	LTBP3	OXR1	KLKB1	MTPN
SLC17A2	RARG	ATF3	LOX	LGALS3	MYCN	P4HB	KNG1	MYF6
SLC17A5	SLC2A1	CCL8	LTF	LGALS8	PAG1	PAGE4	KRT1	MYOG
SLC17A7	SLC2A2	CILP	MSL3	LSS	PMEPA1	PAWR	MDK	NOTCH1
TTBK1	SLC31A2	GPT2	MYL1	MAT2A	POSTN	TMBIM6	MYLK	PAX7
ACAD9	SLC7A2	IRF1	NEK6	MMP13	TF	TRAF2	NOS3	PCNA
ACADS	ABCB1	KIF21A	PGAM2	MMP2	TPM2	WNT1	OCLN	PNPT1
ACADSB	AKR1C1	KRT18	VDAC2	MYH11	TUBB2B	XBP1	PDGFA	PPP3CA
ACOX1	DHRS4	KRT2	ACTN1	MYL3	APOH	ARL6IP5	PDGFB	PRMT5
ACOX2	FBXL18	LAMB2	AMPD1	MYL7	CHGA	BAX	PDGFRA	PRRX1
CTSK	IHH	PRKAA2	C3	MYOZ1	CKAP4	DAB2IP	PDPN	PTCH1
DHRS7B	NR1I2	RAMP1	CCL18	NEB	CRABP1	EDN1	PLA2G4A	PTPN3
SLC17A6	RARA	STEAP1	CCL3	PTGES	CRY1	EFHD1	PLAT	PTPRF
ACAD10	ACSBG1	STMN2	CCNB1	PTX3	CUBN	EIF2AK2	PLAUR	RAP1A
ACADL	ALDH1A1	UCHL1	FOSL1	RHBDL2	DENND5A	EIF2AK4	PRDX2	REG1A
ACADM	CPT1B	CDH1	HLA-DMB	SCG2	DUOX1	EIF2S1	PRKCD	RGN
ADH1A	CTSK	COX7A1	HTR2A	SELENBP1	DYNC1I1	EIF4G1	PRKCE	RPL10
ADH1B	CTSS	CRISP3	IGFBP4	SQLE	FOS	FOS	PRKG1	RPL30
ADH4	CYP4F8	EPCAM	ISG15	TGM1	FZD2	FOXO1	PROC	SGCA
ADH5	ELOVL3	EPHA4	ITGA5	TMEM92	GPNMB	HSF1	PROS1	SRSF5
NR2C2	GOLT1A	EPHX1	LY96	TPM2	HSP90AA1	HYOU1	PTK2	STK24
ADH7	HSPA5	EPHX2	ME1	TSPO	IGFBP2	IMPACT	REG3A	SULF2
NR2F1	NR1I3	EXPH5	NES	AACS	KERA	KLF4	SELP	TARBP2
OVGP1	PGAP2	HPD	PKIA	ACSL4	NID2	LANCL1	SERPINB2	TNC
SLC37A2	SLC2A11	MAVS	PSAP	ACY3	PCOLCE2	LETM1	SERPINE2	TSPO
SLC37A4	SLC2A9	MYOC	S100A8	ADH4	PLEK2	MMP3	SERPING1	TYMS
SLC7A5	THRB	PEG10	THBS3	ANLN	RNASET2	PDCD10	SH2B3	VTN
VAT1	TINAGL1	PPP1CB	CTHRC1	CFL2	SEMA6A	PMAIP1	SMAD3	WDR35
CBR1	AKR1C2	PRDM1	DAB2	CHST11	SERPINH1	PSAP	TBXA2R	WNT10B
CES5A	AKR1C4	SLC2A4	DOCK8	COX6B1	SIGLEC1	STK25	TFPI	WNT7A
CHI3L1	AKR7A3	SPRR1B	EML4	CRYAB	SLC2A1	SYK	TLR4	YAP1
CHI3L2	B3GALT4	SPTB	EP300	DDIT4	STON1	TXN	TSPAN8	ADAM15
CHIA	CTSC	SQLE	FCER1G	EPPK1	SULT1A1	WFS1	UBASH3B	ANGPT2
CHIT1	DHH	VDAC2	FGFR1	GJB6	TIMP1	ZNF622	WNT4	ANXA3
GNA15	DNAJC12	ATF6B	IFIT2	GRIK2	TLL1	ALOX5	GRN	APOA2
HNF4A	FBXL7	BDNF	ITGB2	HBE1	ABCA1	ATF6B	SIGLEC10	APOA5
HSD11B1	LGI4	CAPN3	KLF4	MSMB	ACTA2	BAK1	TGFB1	ATIC
HSD11B1L	LRG1	CEBPD	MYOT	MYH2	ANXA6	BCL2L11	TIMP1	AXL
LIPA	MAPK13	CIB2	MYOZ1	OGN	C3	BOK	VEGFA	BAAT
NGLY1	MMP3	DDR1	PLEK	PFKM	CHST2	CDC42	ADIPOR2	BAK1
RXRB	P4HA3	F3	PLOD2	PRTN3	CMKLR1	CEBPB	B4GALT1	BCL2
SKP2	SHH	FASN	PNP	QRICH2	COX4I2	CREB3	BLK	C5AR1
ACAT1	SKP2	FBXO32	RAI14	SERPINE1	CYBB	DUSP1	CAV1	CAD
ACOT1	SPINT1	FOXA1	SFRP4	SLC16A1	DACT1	FCGR2B	COL5A1	CCNA2
ACOT2	ABHD8	FXR1	SKA2	SLC25A4	DST	FYN	EPHB2	CCNB1
ADH6	ACAT1	GPX2	STEAP4	SMPX	EFNA1	GATA4	F2RL1	CDK1
CES1	CBR3	IGFBP5	TNFRSF1B	TIMP1	EMILIN2	GPR37	FCER1G	CDK4
CES2	CYP4X1	KLF11	TNNC1	TPM3	EPHA7	GPR37L1	FKBP1B	CTNNA1
CRABP1	DAGLB	KLF13	TPM2	TREX2	KLF10	GRINA	FOXA2	CXCL12
CRISP3	GOLT1B	MTDH	TYMS	UCK2	KLF11	GSTP1	GATA2	DHFR
DDAH1	HSDL1	OCLN	YWHAZ	ADH7	LEP	KLF2	HIF1A	DUSP10
FBXL7	LIPA	ORMDL1	ANGPTL2	ANKRD1	MFAP2	MAGEA3	HMOX1	EPPK1
GLIPR1L1	SLC27A1	PRLR	ANXA1	ATP6AP1	MFAP5	MAP2K4	IL1A	F7
GLIPR1L2	SLC2A5	RAD51AP1	APBB1IP	BATF3	MPP1	MAPK1	KDR	FGF10
GNA12	SLC7A8	RHOV	ATF3	COX7A1	NCF1	MAPK3	LYN	FLT3
GNA13	SLC7A9	SCGB2A2	BTG1	CRELD2	NOX4	MAPK8	MCAM	FOLR1
GNA14	VASN	TFAP2B	CA3	CYP2A13	PLOD2	NCOR1	MYH9	FPGS
GNAL	ACAA2	TNFRSF12A	CCL28	DHTKD1	PLTP	NDRG1	PRCP	FZD9
GNAQ	ACSL6	TYRO3	CDA	EMP1	PRICKLE2	NFE2L1	PRKCA	GAS6
GOLT1B	ACSS2	ABHD12B	CHI3L1	ETHE1	ROR2	OPA1	PRKCQ	GDAP1
GSTO2	ALDH1B1	ANAPC5	COL17A1	HBG2	SESN3	PAK1	RAB3A	GSN
LIPF	ALDH2	ANPEP	ENTPD1	HMGCS1	ST8SIA2	PDE8A	SERPINC1	GSTP1
NR2F6	CHAD	BMP4	FLNA	HSP90AA1	TNC	PDX1	SRSF6	IGF2R
RXRA	CNN1	CA3	FXR1	IRF1	TNNT1	PML	SYK	IGFBP1
RXRG	CPA4	CCL27	GADD45G	KCNAB1	ZFP36	PTPN2	SYTL4	ISL1
SLC7A11	CPN2	CLDN4	GFPT1	LEP	ACY3	PYCR1	TEC	JAK2
ADAT2	LGI1	CTNNBIP1	GMFG	LITAF	C1QC	RHOB	TNFRSF12A	JAM3
ALDH1B1	LRRC26	DBI	GPNMB	MAP2K3	CDC42EP3	RNF183	TXK	JUN
FBXL19	MFSD11	EIF2A	HSPA13	MMP28	CITED2	SERINC3	VIL1	KLK6
FMO3	NXN	FABP3	ICAM1	MVK	COL4A1	SOX9	VKORC1	LAMB2
FMO5	OAT	GAL	MORF4L1	MYBPC2	CTSS	SYVN1	WNT7A	LCP1
FOXRED2	PER3	GYS1	MT1H	MYOM2	CYP7B1	TXNDC12	ACVRL1	LGR6
GNA11	TEF	HADHA	MYOF	OLFML2A	DKK3	VEGFA	ADAM17	LPIN1
GNAI1	TRIL	HK2	NCF4	PCOLCE2	ECM1	WNT16	AJUBA	MAG
GNAT2	TTBK2	HOMER2	PPBP	PHLDA2	EVC2	ZC3H12A	ANXA6	MAPK8IP3
GNAT3	CCNG2	LRRC1	PTX3	PLA2G4C	FERMT2	AKR1B1	ANXA8	MATN2
GNAZ	CHIA	MAP2	RAB8A	PTHLH	FKBP7	APP	ARHGAP24	MDK
MAPK13	CYP4A11	MMP7	SMPX	S100Z	GAS6	ARHGEF5	ATP7A	MED1
NR2C1	CYP4F2	NCK2	SNX10	SYT16	GPM6B	ATF3	CAPZB	MT-CYB
NR2E1	CYP4F3	NTRK3	SRGN	TNNC1	HMOX1	ATM	CD44	MTR
SMPD1	DNAJC1	PITX2	TBXAS1	TNNT1	HSPG2	ATXN3	CERS2	NNMT
ABCB11	EPHX2	PPP1R10	UBD	TUBB6	HTRA1	BMP2	CFLAR	NR0B2
ACSL6	FBXL3	PPP6R3	UCHL1	UBC	ITGAD	CHD6	CNTF	NR4A3
FABP3	FKBP1B	PTGS2	AHR	UPK3A	KLF2	CLN3	COL1A1	OMG
FMO1	FKBP7	RMND5A	ALAS1	WFDC3	KRT15	CLU	COL1A2	PDX1
FMO2	FUCA1	RND3	ANGPT2	ABI3BP	LGALS3BP	CREBBP	COL3A1	PFKFB1
FMO4	GCSH	SCD5	ARL6IP5	ACSBG1	LUM	DAXX	CX3CL1	PGF
GNAI2	HLF	SERPINA1	ARNTL	AK1	MMP14	DNAJB1	DAG1	PLG
GNAI3	MEST	SF3B4	BCAT1	AQP4	NNMT	EGFR	DSP	POSTN
GNAT1	OVGP1	SLC7A1	CBL	AREG	NPY	EP300	ENTPD1	PPARG
GOLT1A	P4HTM	TGFA	CDKN1A	ATP6V1A	NR4A1	EZR	EPB41L4B	PPAT
MRC2	PGPEP1	TLR4	COL27A1	ATP6V1B2	PHGDH	F2RL1	EPHA4	PTPN12
RBP1	SEC14L1	TTC8	COL5A1	ATP6V1G3	PNLIP	FAS	ERBB3	PTPRU
SLC7A1	SLC7A7	TUBA4A	COL5A2	BHMT	RBP4	FLOT1	ETS1	SOX2
SORD	TFPI	TYR	COL6A3	C3	SPARC	GADD45A	F13A1	TEC
ABCB10	UTP23	TYRP1	CYP2E1	CA7	TK1	HDAC3	F13B	TGFBR3
ALDH1A1	ACAA1	UAP1	ENO3	CASQ1	TMEM132A	HMOX1	F5	TXK
ALDH1L2	ACSL3	ABHD5	FITM1	CLEC3B	TNFSF10	HRAS	F8	UGT1A1
ASPH	ALDH1A2	ACSL3	IER3	CMKLR1	VWF	ITCH	FGF10	ULK1
BAAT	CD36	AK5	IL10	DEPDC7	AQP1	MAP2K7	FZD7	UPF2
BEST3	CEL	ANGPTL1	IL13RA1	DERL2	ASAP1	MAPK14	GNA12	WNT1
CHAC1	CHI3L1	ANKRD22	IRF8	DNAJA4	BECN1	MAPT	GNAQ
DAGLB	CHI3L2	APTX	KPNA2	EHD1	BGN	NCF1	GNAS
DECR1	CHIT1	ATP1B1	LGMN	EHD3	BMP1	PRKCD	GPR4
FABP5	CHKA	ATP2A2	MT1X	ENPP1	BNIP3	RGN	GPX1
FBXL15	CYP19A1	CA6	MYBPC1	FCN2	CALD1	RIPK2	INPP5F
FBXL18	CYP4A22	CDK4	MYO1F	GNG13	CD300LF	RPS3	ITGA5
FBXL3	CYP4F11	CES3	NPL	HEBP2	CHST11	SERPINF2	ITGB3
FOXP2	CYP4V2	COPS2	PEBP4	HSPA8	CLEC4M	SFRP1	KIAA0319
GBA	DGKQ	CREM	PHACTR3	IFRD2	COL1A1	SIRPA	KREMEN1
GSTT2B	DNAJC16	CTH	POU2F3	METTL7A	COL4A2	SIRT3	LACRT
IRF2BP2	DNAJC5	DDX18	SLC39A14	MMRN1	COL5A2	SPAG9	LCP2
SLC27A2	FBXL15	DUSP1	VRK1	MPZL3	COL6A1	SPHK1	LRIG2
SLC27A5	FBXL2	EDNRB	ZFP36	MRC1	CST3	SRC	LRP1
SLC7A6	GRPEL1	FGFR2	ABLIM1	NAT1	DCX	TAF1C	MAP3K5
SLC7A7	ITM2B	FITM2	ACSL5	NEBL	DGAT2	ABL1	MAPK3
SLC7A8	ITM2C	FUT1	ACTB	OAS3	EMX2	AQP1	MSX2
SOD2	MAST4	GATM	ACTN2	PDLIM5	ESPN	ASS1	NDEL1
ABCB1	MMP8	GPX1	AIF1	PLA2G7	F13A1	ATP2A2	NFE2
ALDH1A2	NR5A2	HAS3	ANGPTL4	PLEK	FZD8	ATR	NTRK3
APOL6	PLTP	KLHDC3	AQP3	PSAP	HARBI1	AXIN1	ODAM
CCNA2	PRPS2	KRT79	BMP1	PTGS1	HBG2	BAG3	PLCG2
CPT1A	SCARB2	LEF1	C1QTNF6	RBPMS2	HSPA1L	BAG6	POSTN
CREBBP	SDS	LGALS4	CARD16	RETSAT	IFIT5	CASP3	PRKAR1A
FBXL5	SEC14L5	MAGI3	CASP1	SCNN1B	KRT17	CAV1	PRKCB
LGR5	SLC22A11	MRC1	CD86	SDC4	LAMA2	CCL19	PTN
MFSD1	SLC25A44	MYH10	CORO1A	SDCBP2	LGALS1	CCNA2	PTPRS
MMP16	SLC27A2	NPPC	CXCL6	SLC4A4	LITAF	CCR7	RAF1
MMP20	SLC27A6	PBK	EMP1	SNX10	MGP	COPS5	RGMA
MMP3	SLC7A11	PRNP	EZR	TFCP2L1	MMP1	DHFR	RTN4R
SLC22A7	TAP1	PTH1R	GUSB	TFPI2	MPEG1	DKK1	RTN4RL1
SLC38A1	ABCB10	SCGB1D2	HCK	THBS1	PIM3	DNAJB9	SCARF1
SLC48A1	ABCB8	SERPINE1	HMGA1	UHRF1	PRLH	DUSP10	SH2B2
SLC7A2	ABHD4	SLC30A9	HPD	WFDC2	PTHLH	DUSP19	SPP1
TAP2	ACSBG2	SLC38A3	IRF1	WSB1	RCN1	ERCC6	SRF
TGIF1	ACSL1	SLC7A11	IRF7	ABCA1	RRAD	ERP29	STK24
ABCB8	BRIX1	SNRPA	JAG1	ADH1B	RRM2	ETS1	TGFBR1
ACOT8	CHAC1	STEAP4	KMO	ADIPOQ	SCG2	FBLN5	TNR
ACSM1	DNAJC2	TBX3	LMNB1	ANGPT2	SERPINE2	FKTN	WAS
ACSM2A	DNAJC24	TRA2B	LPL	ANTXR2	SLC38A9	FZD7	A2M
ACSM2B	DNAJC3	VCAN	MX1	CCK	TCF3	GCH1	ACTB
ACSM3	EIF5A2	VCL	MYH6	CMAS	TLR7	GNPNAT1	ADAMTS13
ACSM4	FBXL19	ABCA3	OLR1	CPT1A	TP53INP1	HIPK3	ADORA2A
ACSM5	FBXL5	ANGPTL2	PKIG	CTSG	UCP2	HLA-DQA1	ADRA2B
ALDH16A1	FBXL6	B4GALT4	PLA2G7	DCK	AADAC	HMGB1	ADRA2C
ALDH3A1	FKBP14	CBR1	PLAT	E2F4	ADORA3	HSP90AB1	AK3
ALDH3B1	GPX3	CCNA1	PLAU	F13B	AIF1	HSPA1B	AKAP1
ANK1	GRPEL2	CDA	PRKAA2	FAM83C	ANKRD1	IGF1R	AKAP10
BEST1	INPP5F	CHUK	RDX	FBLN5	ANTXR2	LCK	ALOX15
CCND1	MAN1A1	CRY2	RRAD	FBP1	ARL4D	LYN	ANXA5
CHAD	MAST3	CYP2R1	S100A12	FMNL2	ASPM	MAP3K13	AP3B1
CRABP2	NOTCH4	DEGS1	SERPINB1	FREM2	BCOR	MAP3K2	ARHGAP35
CRYZL1	PER2	DKK2	SF3B1	GSTP1	CAMP	MAP3K7	ARHGEF19
CYP4F3	PHYKPL	DLD	SFRP1	HERC6	CD53	MAP3K9	ARRB1
CYP4F8	SEC14L2	DSTN	SRSF11	HTRA1	CD68	MAP4K2	ARRB2
DDAH2	SLC22A1	DUOX1	SST	ITGA6	CDH15	MAP4K5	AXL
DHRS7	THNSL1	ENPP2	TFPI2	LDB3	CFL2	MAPK10	BLOC1S3
FAAH	THNSL2	EPAS1	TLR2	LMNB1	CHAF1A	MAPK8IP1	BLOC1S4
FAXDC2	ABCB11	FBN1	TREM1	MGP	CLEC3B	MAPK8IP2	C1GALT1C1
FBXL2	ABHD14B	FDPS	ZMAT3	MMP8	COL6A2	MAPKAPK2	C1QBP
FBXL6	ACADSB	GADD45A	ADM	MTHFD2	COL6A3	MARVELD3	C4BPB
MEIS2	ACE2	GFPT1	ALOX5AP	MUC16	CRYAB	MBTPS2	CAPZA1
MMP10	ACSL4	GLI2	ANPEP	MYBPC1	DNAJA1	MDFIC	CAPZA2
MMP13	AKR7A2	HMGA1	ARHGAP30	MYO1E	EFEMP1	MDM2	CASP3
MMP8	ATP1A2	ID4	ATRIP	MYOM1	ETV4	MECOM	CAV3
NSD1	CBFA2T2	ISG15	B4GALT5	NFE2	FBN1	MFHAS1	CBX5
SLC22A4	CMPK2	JUN	C4A	NMRAL1	FKBP14	MID1	CCR2
TYMS	CPB2	JUNB	C4B	NPY	FTH1	MINK1	CD151
ABCB4	DNAJC18	KIRREL2	CASP10	OXCT1	HSCB	MYC	CD177
APOL4	EIF2S3	KRT8	CD44	PEBP1	IGF1R	NPPA	CD40
CCNB1	ELOVL6	LEP	CD47	PEBP4	IL10RA	PAFAH1B1	CD40LG
CPN2	FAM43A	MAPK13	CD82	PGLYRP1	ITM2C	PDCD4	CD46
CYP4F11	GPC2	MPP7	CDH5	PLEKHO2	JAG1	PER1	CD59
CYP4X1	GSPT1	NES	COL1A2	PPL	JUNB	PIK3R1	CDC42
DDO	GSPT2	NPFFR1	COL21A1	PRG2	KCNAB1	PJA2	CDH3
DDX27	HAVCR2	NPHP1	CSDE1	PSAT1	KRT12	PKD2	CELSR1
ECT2	HSPA9	NSDHL	CSRNP1	PTGDS	KRT18	PKN1	CLEC1B
FABP9	KANK3	OVGP1	CXCL12	SDF2L1	LGALS9	PLA2R1	CLIC1
FBXO32	LIPF	PHGDH	CXCR6	SEC23B	MCM6	PRDX1	COMP
HAO1	LRP11	PHKB	EFEMP2	SLC2A11	MMP28	PYCARD	CORO1B
HAO2	MAPK11	PON2	ELL3	SORCS2	MMRN1	RB1CC1	CSRP1
HDAC7	MAPRE2	PPARA	FAM43A	SPR	MYBPC1	SGTA	CYP4F11
IDH3G	MAPRE3	PRDX6	FBN1	TK1	MYH7	SH3RF1	CYP4F2
KMT2D	MMP10	PRELP	FKBP7	TNXB	MYL3	SH3RF2	DCBLD2
LDHD	MMP20	PSMD1	HIVEP1	UGDH	MYLIP	SIN3A	DCN
LGI1	MTM1	RGS2	INHBA	UPB1	MYLK	SLC30A5	DDR1
LGI4	NHP2	RUNX1T1	INPP4A	ACCS	NFIL3	SOX7	DGKA
LGR4	PCYT1A	SDR16C5	JMJD1C	ACSS1	NINL	STK24	DGKB
LRG1	PDIA2	SDS	LITAF	ANXA2	ODC1	STK3	DGKD
LRRC26	PFKL	SEMA4D	LYZ	APRT	OGN	TAOK3	DGKE
MAP1LC3A	PMM1	SIX4	MEF2C	AQP1	PALLD	TGFB2	DGKG
MAPK10	REG1A	SLC16A1	MELK	ATP12A	PSIP1	TLR3	DGKH
MAPK3	SDSL	SLC30A6	MMP14	ATP1B2	PXMP2	TNIK	DGKI
MAPK8	SLC22A12	SLC4A4	MYC	ATP2A1	RASA4	TRAF6	DGKQ
MMP14	SLC9A1	TF	MYL2	ATP2A2	RASL11B	UBQLN2	DGKZ
MMP2	SOD2	TNC	NCOA7	BTG3	RERG	USP13	DOCK1
MMP24	SPINT2	TRIM13	NDUFS3	CAPN13	RPGR	WNT5A	DOCK11
MMP28	STARD4	UPF3B	NIN	CCNB1	SAMSN1	XDH	DOCK6
MTHFD2	SUCLG1	VLDLR	NOP58	CHAF1A	SDC2	XRCC5	DOCK8
NAPSA	TAP2	WNT11	NPC2	CNN1	SGCG	XRCC6	DOCK9
PBX2	TPM2	AGPAT2	NPY	COL4A1	SH3KBP1	ZEB2	DRD5
PGC	TTC27	ALDH1A1	OSMR	COL4A2	SLC11A1	ZFP36L1	DST
RBP2	ABCB4	ALDH2	PCNA	CYBB	SLC25A4	ZNF507	DTNBP1
RBP5	ABCF1	ARL6IP5	PI4KA	CYP2B6	SMPX	ABCD1	DYSF
SETD1B	ACOT1	ATG4D	PLAGL1	DNASE1L3	SOCS1	AGER	EGFR
SETDB1	ACOT2	BMP2	PMAIP1	DST	SPATS2L	AGR2	EGR3
SKP1	ACOX3	CAMP	PROCR	DUSP5	SRPX2	AIDA	EHD1
SLC22A11	ACP2	CD163	PTPRC	EGFR	STEAP1	AIFM1	EHD2
SLC22A2	ACSM3	CDS1	RAN	EHD4	TFPI	AIFM2	EHD3
SLC22A3	ALDH1A3	CHMP4C	RGS4	FICD	TFPI2	AMBP	ELK3
SRPK2	ASS1	CLDN1	S100A11	FLNC	TNFRSF6B	ANKRD6	ENTPD2
TAP1	ATP1A4	CLDN17	SEC23A	FUT9	TNFSF12	AQP11	ERBB2
TBX2	CCNA1	COL5A1	SHPRH	GATM	TNNC1	ARNTL	EREG
TP53I3	CCND2	CTNNB1	SLC8A1	GCM1	TNNI1	BAG4	EVPL
TRIL	CCNE2	CYB5A	ST3GAL4	GPR84	TNNT3	BCAP31	F10
AKR1C1	CES1	DCN	TACC3	GPRC6A	TPM3	BFAR	F2RL2
ASAH1	CES2	DHRS7	TNFAIP8L2	GRHL3	TPX2	BIRC7	F2RL3
BACE1	CES5A	DHX32	TNNI1	HARBI1	TRABD	BMP7	F9
CBX3	CLIC3	DLK2	TOP2A	IGFBP3	UHRF1	BRSK2	FBLN1
CFLAR	DEPDC7	DNAJC19	TYROBP	IGSF6	ZBTB1	CAPN3	FERMT3
CPT1B	DNAJC17	DUSP5	USP18	IL20RB	ZNF25	CARD9	FGF1
CPT1C	DNAJC21	ENC1	ALG5	IQGAP2	ACTC1	CBX8	FGFR1OP2
CTSE	DNAJC30	FBP1	ANGEL2	IRF8	ACTN2	CCL21	FGFR2
CYP4A11	DNAJC4	FGD1	BHLHE40	KLF13	ALAS2	CCNL2	FIBP
CYP4V2	DNAJC5B	FMO5	BTG2	KRT17	ALDH1A3	CD27	FLNA
DAO	DNAJC7	FN1	CAP2	LMO7	ANLN	CD36	FN1
DOCK5	DNAJC9	FOSL2	CCL19	LPAR1	ARHGEF10	CD40LG	FUT10
EP300	DOCK4	FUBP3	CD2	MAS1	ASAH1	CHEK1	FYN
GCH1	EIF4A1	FZD3	CDC42BPB	MCM6	BARD1	CHUK	FZD6
GPX4	FBXO32	GPRC5B	CHRNA1	MCM7	BCAR3	CREB3L3	GAS6
HINT3	FKBP5	IFI30	CLU	MFAP5	BGLAP	CRYAB	GATA1
HYAL4	FKBPL	IRF8	CNN2	MLF1	BMP2	CTCF	GATA3
MAPK12	GLIS2	KAT7	CRABP1	MSLN	CBX4	CYLD	GATA4
MAPK9	GLUL	KRT85	CREM	MYH10	CEACAM5	CYP1B1	GATA5
MMP9	GNPTAB	LIMK2	CTH	NRN1	CKAP2	DACT1	GATA6
MPPED2	GSTO2	MDGA1	CYBRD1	PCOLCE	COL17A1	DBNL	GGCX
MYOCD	HAAO	MMP1	DCN	PDE4B	COL4A5	DDRGK1	GLI3
NLGN1	HAVCR1	MT1H	DNM1	PDGFRL	COQ10B	DERL2	GNA11
NLK	IL17C	MT1X	DSTN	PFKFB1	CRABP2	DERL3	GNA13
NXN	IMPA2	MX1	ETS1	PGAM1	DCK	DLG1	GNA14
PLA2R1	INPP5K	MYC	GATA3	PMEPA1	DES	DUSP22	GNA15
PON3	ITGA7	NUCKS1	GDI1	PRDX2	DISP1	DUSP3	GNB1
SCD	KIRREL2	PIGU	GNAI2	PRG3	DPT	DVL2	GNG2
SLC12A4	KLHL24	PLIN2	HAS2	PRR5	DUOXA1	DVL3	GP1BB
SLC22A1	MAPK8	PPARGC1A	HLA-DMA	RASL11B	EDNRA	DYRK3	GP5
SLC22A12	MED7	PPP2R1B	IL4R	RBP1	FLNC	EDA2R	GP6
SLC22A15	MMP15	PSMD10	IL7R	RELN	FLRT2	EDAR	GP9
SLC22A5	MPP7	PTPRK	KLK1	RTN2	FOXC1	EDEM1	GRHL3
SLC26A7	NR5A1	RAB27A	KRT2	S100A4	FREM2	EDEM2	GSN
TAT	PCYT1B	RGS16	LAMB2	SFPQ	GJB6	EIF2AK1	HBB
TBX1	PER1	S1PR5	LAMP2	SGCG	GLDN	EPHA4	HBD
ZDHHC2	PFKM	SEC23A	LGALS4	SMYD1	GRIK2	ERLEC1	HBE1
ACHE	PIK3R3	SGK1	LRCH2	SPAG1	HEBP2	ERRFI1	HBG1
AKR1B10	PLB1	SOCS1	LRRK2	SPEN	HERC4	FGD2	HBG2
AKR1C2	PLBD2	STARD4	MAD2L1	STARD10	HMGA2	FGF19	HDAC1
AKR1C3	PWP2	TAF1D	MMP11	SULT1A1	HSPB1	FICD	HDAC2
ALDH9A1	REG1B	TBC1D7	MSN	TGFBR2	ITGA6	FLT4	HGFAC
ARSI	SBK1	TFB1M	MYO1E	TGM2	LPAR1	FOXM1	HHEX
B3GALT4	SESN3	TFRC	MYO5A	TKT	LSP1	FUT8	HMG20B
BACE2	SLC22A3	TGFBR1	NCAM1	TNFRSF21	MED4	FZD10	HNF4A
BNIP3	SLC22A4	THBS3	NPM3	TNNI1	MIDN	FZD4	HPS4
BNIP3L	SLC27A4	TIMP1	NQO1	TRIM72	MSMB	FZD5	HPS5
CAT	SLC27A5	TSTD1	NR2F2	TUBA1A	MUC5B	FZD8	HPS6
CCDC12	SOAT1	TUBGCP3	NUDT6	VGF	MX1	GADD45B	HSPB1
CCND2	TJP3	WDR26	PLK3	ZNF572	MYH2	GADD45G	IFNA1
CCNJ	TMX1	WNT2B	PLSCR1	ACTN2	MYH4	GDF6	IFNA10
CEL	TMX3	YIPF5	POLG	AGMAT	MYOZ2	GPS2	IFNA13
CES3	TP53INP1	ZFAND5	PTGES3	AGR3	NFE2	GPX3	IFNA14
CPA4	TPM1	AGPAT1	RACGAP1	ALOX15B	NUSAP1	GRIK2	IFNA16
CYP19A1	WDR47	AGPAT3	RAD51AP1	ALOX5	OASL	GSK3B	IFNA17
CYP4A22	ACOX2	ARG1	REEP5	AMPD1	P4HA1	HAND2	IFNA2
CYP4F2	ACSM1	ATL1	RFTN1	APOH	PDLIM7	HIPK2	IFNA21
DAP	ACSM2A	BAG3	RGS2	ASPM	PHLDA2	HMGCR	IFNA4
DCXR	ACSM2B	CAND2	SAP30	B4GALT1	PTX3	HSPH1	IFNA5
DYRK1A	ACSM4	CBX4	SAT1	BNIP3	RAB34	IGBP1	IFNA6
ESD	ACSM5	CCL2	SFRP2	CBFB	RAN	IL1B	IFNA7
FABP1	AOX1	CDO1	SLC7A5	CDC42EP2	RMND5A	IL26	IFNA8
GABARAPL2	AQP2	CDSN	SOCS3	CES2	SGK1	JAK2	IFNB1
GANC	ARMC9	CEP78	SOD2	CLEC4M	SLC16A1	KLHDC10	IGF1
GCNT2	ARNTL	CHIA	STAT1	CMIP	SLC29A1	LEP	IL10
HYAL1	ASPG	CISH	STMN1	CNDP1	SLPI	LMNA	IL24
HYAL2	ATP12A	CRABP2	TAF1D	CNN2	SMARCAD1	LPCAT3	IL6
IRF2BPL	ATP2A2	EIF2B1	TLR4	COQ10B	SRGN	LTBR	ILK
JADE1	ATP2C2	FABP6	TUBB6	CPNE4	STMN1	MAGI3	INS
LGR6	ATP4A	FKBPL	USP1	CSRP2	SULT1A2	MAP3K10	IRF1
MAPK6	ATP8B2	FLAD1	VAV1	CXCL14	SULT1A3	MAP3K11	IRF2
MCM3	AZIN2	FOXO1	VWF	DGAT2	SULT1B1	MAP3K12	ITGA2
MCM9	BAAT	GADD45B	ZMYM4	DLGAP4	SULT1E1	MAP3K3	ITGA2B
MGA	BCL2L11	GAPDH	AHCY	DMBT1	SULT2A1	MAP3K4	ITGA9
MPI	C1D	GHITM	AKR1B10	DPT	TCHH	MAP3K6	ITGB2
MPST	CABP1	HCRTR2	APOA1	DSCAML1	TOP2B	MAP4K1	ITPK1
MTMR1	CES3	IDH3A	APOE	EEF1E1	TPM1	MAP4K4	ITPR1
NLGN2	CLN3	IFIT3	ATXN2	EMILIN2	TUBB6	MAPK13	ITPR2
NLGN3	CRELD2	KRT4	CALU	ENKUR	VRK2	MAPK8IP3	ITPR3
NLGN4X	CTNS	MDFI	CAMK4	EPHA5	VSIG4	MAPKAP1	JAK2
NNT	CYB5A	MDH2	CCDC50	EPN3	YPEL3	MCTP1	JMJD1C
RDH13	DDX47	MEST	CCR1	EPS8	ABCG2	MEF2C	JUN
REN	DIS3	MFSD2A	CCR2	FAAH	ADH1B	MEN1	KDM1A
SEC22C	DISP1	MMP14	CD68	FOXO1	ADH4	MLKL	KLF4
SLC12A2	DKC1	MOB4	CD8A	GCNT4	ADRB2	MMP8	KRT6A
SLC13A3	DNTTIP2	MYH7	CD93	GLDN	ANXA2	MTOR	LCK
SLC22A24	ECE1	NDUFB8	CDKN2A	GNPNAT1	ARG1	MUL1	LMAN1
SLC22A6	EEF1A1	NRXN1	CDS2	GOSR2	B4GALT3	MYLK	LOX
SLC22A9	EEF1A2	PDCD4	CFP	GPR160	BNC1	NFKB1	MACF1
SLC2A1	EFNA3	PDX1	CKAP4	GRPEL1	CA2	NOD1	MAFF
SLC2A10	EIF3E	PEX3	CLIC1	GRPEL2	CALB1	NOD2	MAFG
SLC32A1	ERP27	PFKFB3	COTL1	GSTM1	CCNA2	NOX4	MAFK
SLC36A1	FAM13C	PLEK2	CSF1	GSTO1	CKB	NQO1	MAP2K1
SLC36A4	GCH1	PLK3	CSF2RB	HCRTR2	COL1A2	NR1H2	MAP2K4
SLC38A2	GCNT1	PPP1R15A	CSGALNACT2	HLA-E	COL8A1	NR1H3	MAPK1
SLC38A3	GFPT2	PPP2CA	CXCL9	HM13	COX6B1	OS9	MERTK
SLC38A7	GLS	PTPN3	DDX18	HMGA2	CRELD2	PBK	METAP1
SLCO2B1	GRWD1	RAB11A	DDX39A	HMOX1	CREM	PDE3A	MFN2
SNX14	GSTT2B	RAP2B	DIO2	HOPX	DHFR	PLCB1	MIA3
SPINT1	HCCS	RASSF8	DLGAP5	HS3ST1	DHRS4	PRKAA2	MICAL1
SUV39H1	HSD11B1L	RFC5	DNAJC3	HTR5A	DIRAS2	PRMT1	MMRN1
TBX15	HSPD1	SCARB1	DPP4	IFI44L	DLGAP4	PRSS23	MPL
TBX3	HSPE1	SDC2	DTWD1	IFIT5	DNMT1	PTPN22	MYH10
TPM2	HYOU1	SGCE	EEA1	KIF23	DPYSL2	RASGRP1	MYL12A
ZFAND5	IL17A	SLC35A3	EFHC1	KIT	DSC2	RASSF2	MYL9
ZNF444	IL17F	SMARCC2	EIF2AK3	KRTAP9-2	DUSP5	RELA	MYOF
AIG1	IL25	SOCS3	ENOSF1	LSP1	ELK3	RELB	MYOZ1
ALDH1L1	ITGA1	SPDEF	ENTPD7	MCM3	ENAH	RELL1	NF1
ANLN	LATS2	TMCC1	FAM3C	MMP10	EPB41L3	RELL2	NLRP6
APOL1	LDHD	TMEM45A	FCGR2A	MMP19	EPPK1	RNF13	NOG
APOL2	MAPK10	TNFAIP6	FCGR2B	MYH6	ETS2	RNF185	NOTCH2
ARRDC5	MAPK3	TRIM15	FCN2	MYOZ2	FBLN5	RNFT1	NOTCH4
ARSJ	MAST2	UBD	GALNS	NANS	FGD6	ROR2	NRG1
ATF1	MMP13	UCP3	GDA	NAT2	FOXRED2	RPA1	NRP1
AURKA	MMP16	UPK3A	GIT2	NKIRAS1	HPGD	SASH1	NTRK1
CARNS1	MPP1	USP2	GPD1	OGDHL	HPX	SCN2A	OPRM1
CASP10	NODAL	UST	GRN	OMG	HSD17B14	SDCBP	P2RX4
CD93	OSBPL6	WHAMM	HBEGF	PCNA	IFRD2	SEMA3A	P2RX6
CHKA	P4HB	ABHD2	HELZ	PDK2	IGFBP1	SEMA4C	P2RX7
CLPX	PDIA3	ADIPOQ	HERC1	PI3	IGFBP5	SERPINB3	P2RY1
COG3	PDILT	ADORA2A	HIF1A	PLSCR1	IGSF6	SFRP2	P2RY12
DHRS1	PDK4	AGT	HOXD10	PNLIP	INSM1	SIRT2	PABPC4
DOCK8	PLEKHA8	AKR1B10	IFNAR2	PON2	IRF1	SLAMF1	PAFAH2
EOMES	POLR1B	ALB	INPP5K	POSTN	KCNJ3	SLC12A6	PAK1
FBXO25	POLR2F	AP1B1	ITGB1	PPP1R14A	LINGO1	SLC1A1	PAPSS2
FTL	POLR2L	ARHGAP21	JUP	PPRC1	MAPK6	SMAD3	PDCD10
GK	PRPS1	ARPC1A	LAPTM5	PRC1	MAS1	SREBF2	PDGFRB
GK2	PRPS1L1	ATAD1	LDLR	PRMT5	MCM4	SVIP	PDPK1
GLYAT	REG3A	BAALC	LMNA	PSMB9	MSI1	TAF10	PECAM1
GLYATL3	RPF2	BCLAF1	MAL2	RBP4	MST1	TAOK1	PF4
HIPK2	RPS6KA5	BEND6	MBP	RHAG	NCAPD3	TAOK2	PF4V1
HK2	RUNX1T1	BRMS1L	MED14	RHOU	NIN	TBC1D24	PHF21A
HPX	SCN3B	C3	MYCBP2	SCGN	OLFML3	TF	PIK3CA
IHH	SGK1	CAT	MYD88	SH3YL1	OSGIN2	TIAM1	PIK3CB
KCNK1	SLC19A2	CDH24	NDUFB8	SLC16A6	PCDH9	TIRAP	PIK3CG
KIF23	SLC1A6	CHAT	NFIL3	SLC35B1	PCNA	TLR9	PIK3R1
KLF6	SLC22A24	CLEC3B	NFKBIZ	SLC39A8	PCSK5	TMEM33	PIK3R5
LGALS3	SLC22A6	CMBL	NR4A2	SOCS3	PDE4B	TNFRSF11A	PIK3R6
LGI2	SLC22A9	CNN1	NSL1	SRSF2	PPP2R2B	TNFRSF19	PLEC
LRIG2	SLC25A19	COL5A2	OLFM3	TGM3	PRG3	TNFSF11	PLSCR1
LRRC24	SLC7A5	COL6A3	P2RX4	TLR2	PRTN3	TPD52L1	PPARA
MAPK14	SLC7A6	COPS4	PDCD4	TMEM44	PTGS2	TPR	PPARD
MLYCD	SOX2	COPS5	PDX1	TNFRSF12A	PVALB	TRAF1	PPL
MMP1	SRPK2	CS	PDZK1	TNFRSF1A	RBM14	TRAF3	PPP3CA
MMP11	STK32A	CYP3A5	PFKFB1	UAP1	RBPMS2	TRAF4	PRKACA
MMP15	TAGLN	DEAF1	PLG	UBB	RCOR3	TRAF5	PRKACB
MMP17	TEX15	DPT	PTPN6	UBE2E1	RGMB	TXNRD2	PRKACG
MMP25	TIMM9	DST	RAB11FIP2	UCHL1	RGS18	UBAC2	PRKAR1B
MMP7	TLN2	EFNA1	REM1	VLDLR	RSU1	UBE2G2	PRKAR2A
PBLD	TMX4	EGFR	RHOV	WWC1	SEMA3E	UBE2J1	PRKAR2B
PC	TNNI3	EIF2B5	RNF128	XDH	SERPINE1	UBXN1	PRKCG
PKM	TSFM	EZR	RUNX1	ZC3H13	SESN1	UFL1	PRKCH
PKNOX2	TTC12	FAM177A1	S100A9	ACAN	SGCB	ULK4	PROCR
PON1	TUFM	FN3K	SAMD9	ACTN3	SLC37A2	UNC5CL	PROZ
PON2	WDR18	FRMPD1	SEMA3B	ADAMTS13	SMYD1	USP14	PRTN3
PRKCE	ZFYVE1	FUT8	SERPINA1	AIFM2	SQSTM1	USP25	PTK7
PUM2	ZNF160	GAS6	SGCD	ALDH1A1	SRBD1	VANGL2	PTPN11
RIF1	ABAT	GMPR	SIX4	ANXA6	STMN3	WNT7A	PTPN6
RRS1	ABCG1	GNMT	SLC25A4	APCS	STXBP4	WNT7B	PTPRF
SCD5	ABHD5	GRB7	SLC7A2	APLP2	TFDP1	YOD1	RAB27A
SIAH1	ACAT2	HIF1A	STC1	ASNS	TG	ZMYND11	RAB5A
SIM2	ACP6	HSP90AA1	TAT	ATF5	TGFBR2	ZNF277	RAC1
SLC12A1	ADH4	JAG1	TLN1	B3GNT5	TGIF1	ZNF675	RAD51C
SLC12A3	ADH6	KCND2	TM4SF1	BCL6	TGM1	ACOX2	RAP2B
SLC12A5	ADH7	KLF10	TRIM37	BIRC5	TMEM37	ACTG1	RCOR1
SLC12A6	ADI1	KLF4	TRPC1	BMP2	TMEM45A	ANKRD2	REG1A
SLC13A5	AGMO	KRT1	TUBA1C	C1GALT1	TNFRSF21	ANXA1	RHOA
SLC7A9	AGO3	LDHB	TXNDC12	C1QTNF1	TPM4	ARNT	RHOC
SORBS2	AHR	LMBRD1	UCP2	CALR	TSPAN3	ARPC1B	S100A8
SRSF4	ARHGEF3	LPIN3	UGDH	CBX8	TSPAN7	BNIP3L	SAA1
STARD4	ARSD	LPL	VGLL3	CCNA2	TSPO	CAPN2	SCARB1
TBX4	ASIC2	MATN2	ZBP1	CDKN1B	TTN	CAT	SCRIB
TFPI	ATP1A1	MMP11	ZNF672	CETP	TUBA1B	CAV3	SDC1
ABCD4	ATP7B	MOCS3	ABHD12B	CGREF1	TYROBP	CD47	SDC4
ACSBG1	BBOX1	MTMR14	ACTR3	CITED2	UBC	CDK2	SERPINA1
ACSF3	C1GALT1C1	MYH7B	AGPAT4	COX4I2	UCK2	CDKN2D	SERPINA10
AKR1E2	CACNA2D1	MYLK	AP4E1	CXCL10	UVRAG	CEBPG	SERPINA5
ALDH3A2	CBR1	MYOCD	ARRDC3	CYP2C8	VAV2	CEPT1	SERPIND1
ARRDC2	CD93	MYOZ2	B2M	DDC	ZC4H2	CFLAR	SFTA3
ARRDC4	CDK2AP2	NDRG2	C6	DUOXA1	ZFAND2A	CITED2	SH2B1
BTBD19	CELF2	NIP7	CAST	EIF4A2	ZNF268	CNKSR1	SHH
CAPN2	CRYZL1	NKRF	CCDC80	EPHA1	ZNF711	CSDE1	SLC11A1
CAPN6	CUX1	NOP58	CENPF	ETS2	AASDH	CTNND1	SLC4A1
CCNE2	CYB561	NUDT18	CKB	F10	ABI3BP	CUX1	SLC7A11
CCNO	DDIT4L	P4HA1	CLDN5	F3	ADIPOQ	CYCS	SMAD2
COPZ2	DIRAS2	PARP12	CLEC5A	FASTKD1	ANXA1	DDX11	SPARC
CPB2	DLL3	PDK1	COQ10B	FKBP11	APLP2	DHX9	SPRR3
CPLX2	DMPK	PHACTR3	CRABP2	FLNA	ARHGAP24	DIABLO	SRC
CRYZ	DNAJC11	PLEK	CTSH	FRK	ARID2	DNAJB6	STXBP1
DHRS13	DNAJC14	PMEPA1	CXCR4	FYN	ATP6V1C2	DNM2	STXBP3
DNAJC17	DYRK3	POLR3H	CYP3A5	GMNN	ATR	DTNBP1	SYT11
DPP7	EAF2	PPTC7	DDR2	GPX1	ATRIP	EGR1	SYT7
EZH2	EBNA1BP2	PSAP	DLK2	GRHL1	BASP1	EIF3L	TFPI2
FABP4	EIF3C	PSRC1	EDEM1	GSTM4	BLM	EPAS1	TGFB2
FERMT2	EIF3CL	PTGFR	EMP3	HERC4	BRCA1	EPHB1	TGFB3
FOSL1	EIF4EBP2	PTPN2	ENPP2	HIGD1A	BRWD3	ERCC1	TGFBR2
GABARAPL1	ETF1	RCN2	FABP3	HMBS	BTG1	EZH2	TLN1
GPX3	FA2H	SATB1	FKBP11	HSD17B2	CAV1	FEM1B	TMEFF2
HDAC2	FBN1	SCAMP1	GBP2	HSP90B1	CBFB	FKBP4	TNC
HDAC9	FBXO33	SIRT5	GOLGA4	HSPA9	CBX1	FUT4	TOR1A
IQSEC1	FGF18	SMAP2	GYS1	HSPD1	CCDC88A	GCLC	TPM1
ITGAL	FGF9	SNAPC3	IL1A	ID2	CCNB1	GGT7	TREML1
ITPKB	FKBP10	SPARCL1	IL1RL1	ITGA2	CD59	GLRX	TRIM72
KCNAB2	FKBP4	SPEF2	ISG20	ITGB4	CD81	HMGA1	TRPC3
LY75	FKBP8	SPOPL	ITGA4	JMJD6	CDC7	HSP90AA1	TRPC6
MAP1LC3B	GAA	SS18	IVL	KIAA0319L	CDCA8	IER3	TRPC7
MAP1LC3B2	GADD45B	TAF2	KHNYN	KIF11	CDK5RAP2	IGFBP1	TSPAN32
MAP1LC3C	GALE	TCEA1	KLF6	KRT18	CEACAM1	IL6	TYRO3
MAPK11	GANC	TFAP2A	KLRK1	LINGO1	CHRNE	ITGA2	VANGL2
MCM7	GCNT2	TGS1	KYNU	MAD2L1	CRTAP	ITGB8	VAV1
MEPCE	GLYAT	TMEM40	LBP	MAPK6	CTSG	KDM6B	VAV2
MEST	GMCL1	TOMM20	LGALS1	MBP	CTSH	LRRC8E	VAV3
MOCS1	GPD1	TSHZ1	LRRC1	MDM2	CXXC1	MAP2K1	VCL
MRC1	GPD1L	TXNIP	LRRC59	MUC15	CYP26A1	MAP2K2	VPS45
MSRA	HEATR5A	UCHL3	MDK	MYBPC3	CYP2C8	MAP2K5	VWF
NFIB	HEATR5B	VDR	MEST	MYL4	DHX57	MAPK9	WDR83
NT5E	HIP1	YLPM1	MFSD2A	MYLK	DLL1	MARK3	WNT3A
NUP50	HSD17B14	YWHAZ	MMP3	MYO10	DLX6	MELK	WNT5A
P4HA3	HSPA1A	ZNF79	MMP7	MYOT	DSCC1	MT-ND1	WNT5B
PBX1	HSPA1B	ZPBP2	MMP9	NASP	DSE	MT-ND3	YWHAZ
PDE4B	HYAL1	ACAA2	MRPS36	NCAPD3	DSP	MT1X	ZFP36
PFDN2	ICA1	ACADVL	MYH9	NFIL3	ECT2	MUC1	ZFP36L2
PGPEP1	IMPA1	ACOX2	MYOG	NFKBIE	EEF1E1	MYO9A	ZFPM1
PHLDA1	ISG15	ADAMTS5	NDRG1	NLRP3	EIF2AK1	NAMPT	ZFPM2
PHYH	KIRREL3	ADIPOR2	NFATC4	NQO1	ELF3	NBR1
PKLR	KYNU	ADM	NKTR	NUSAP1	F5	NF2
PKNOX1	MAP2	ALDH5A1	OSR2	OAT	FAT1	NFKBIA
PLK1	MAPK14	ANKRD2	P4HA1	ODC1	FBLIM1	NOS3
PSD4	MAPK6	APEX1	PDIA3	OLFML3	FBLN1	NPM1
RACGAP1	MKNK2	APOD	PDIA6	P2RY4	FBXO48	NUP214
RDH14	MME	ARF4	PDXK	PDLIM2	FLRT3	NUP50
REG1A	MRPL15	ARPC2	PECAM1	PELI1	FOXO1	NUPR1
REG1B	MRPS23	ATF6	PHKB	PHYH	GIN1	OXSR1
RIN2	NEDD9	B4GALT1	PLEK2	PLCH1	GNAI2	PAK2
SCARA3	NGDN	BBOX1	PSPH	PLK2	GPATCH1	PCNA
SETD5	NLGN1	C1QTNF6	PTGFR	POLA2	GPR37L1	PDCD5
SLC18A2	NLGN2	CASP1	PTPRE	PPP1R15B	GPRC6A	PDK1
SLC1A4	NME1	CASS4	RAC2	PSMB8	GRN	PENK
SLC7A4	NME3	CAST	RASSF8	PSPH	HELQ	PHLPP1
TBX21	NOC4L	CCDC80	RBM5	PTGS2	HOXB7	PNPT1
TGIF2	NPAS4	CD302	RGS5	PTP4A3	HYOU1	PPARG
THNSL2	NXF1	CD82	RHBG	RAB34	IFI44L	PPARGC1A
TMEM205	OGDHL	CDH7	S100A4	RAPH1	IGSF1	PPEF2
TOE1	PACS2	CDKN1A	SAR1B	RGS2	IRF2	PPP1CA
TRPM6	PAIP2B	CHD7	SCARB1	RNASE1	ITGB1	PPP3CA
TST	PAM16	CITED1	SCG2	SACS	ITGB3BP	PRDX2
WIPI1	PC	CLIP1	SCGB1D2	SGMS1	ITPKC	PRKAA1
ZBTB38	PFKP	CLN3	SDC2	SH3KBP1	JUND	PXN
ACSL1	PGP	COQ10B	SENP5	SLC11A1	KIF11	RAD52
ACSL4	PLA2G15	CRABP1	SH3D19	SLC25A37	KIF23	RANBP2
ACVR1	PLD3	CRYAB	SHC1	SLC35D2	KIT	RAP2A
ADAMTS1	PPP1R12B	CTSS	SLC35D1	SLC39A9	KREMEN1	RAPGEF1
AIFM2	PREPL	CXCL12	SLC5A1	SMG7	KRTAP9-2	RB1
AKR1B1	PSME3	CYP3A4	SOAT1	SMYD3	LAMA4	ROCK2
ARHGEF5	PURG	CYP3A43	STRADB	SNTB1	LAMB2	RPA2
ARRDC3	RANBP6	CYP3A7	SYNCRIP	STEAP1	LGMN	RPA3
ARSD	RBM19	CYP7A1	TBC1D1	STK39	LIMA1	RPTOR
ASIC2	RDH13	DIO2	TFAM	STOM	LONRF1	SGCB
ATF5	REEP6	DNAJA4	TGFB3	TFF2	LOXL1	SGPL1
BCAS3	RPS6KA2	DYNLL1	TGIF1	THBS4	LRRCC1	STK39
BRIX1	RRP12	EAPP	TTC14	TMCC1	LTBP1	TAC1
CASP4	RRP7A	ELL3	TUBB	TMEM45B	LY86	TGFB3
CASP5	SCARA3	ENAH	TUBB2A	TNIP3	LYZ	TH
CCNB2	SDHA	FANCF	UPB1	TNK2	MAPK12	THBS1
CCNF	SEL1L	FKBP5	VAV3	TRABD	MCC	TMEM161A
CD36	SGTB	FOXN3	ZNF217	TRDN	MCM3	TPM1
CHCHD4	SI	GBF1	ZNF81	TRIM27	MDK	TREX1
CHST3	SLC1A3	GHR	ABHD5	TSHZ2	MED23	TSPO
CLIC5	SLC22A15	GPAM	ACADSB	TXN	MEX3B	TXNRD1
CLOCK	SLC26A7	GPCPD1	ACOX2	UGT1A9	MYBPC3	UBB
CNN1	SLC7A1	GUSB	ACP5	UPP1	MYH1	UBC
CREB5	SLC7A14	HCK	ADAMTS1	ZNF185	MYH13	USP1
DEPDC1	SLC7A4	HLA-DOA	AEBP1	ACLY	MYL4	USP19
DHH	SNAP25	IFI44L	AGL	ACSBG2	MYOT	VCP
DKC1	SNRPN	IL4R	ALB	ADH1A	NCR2	YBX1
DNASE2	SOAT2	INHBA	ANKZF1	AGR2	NUPR1	ZFP36
EXOSC4	SORBS1	INSIG2	ANXA2	ALKBH2	PAN2	ZMPSTE24
EZH1	SOX30	ITGA5	ANXA5	ALOXE3	PBRM1	AAAS
FABP6	SOX4	ITGAV	ANXA6	ARHGAP11A	PCDHGA12	ABCA1
FADS3	SOX6	IVD	ARGLU1	ATP2B1	PDLIM5	ABCB1
FGD3	SQSTM1	JADE1	ASF1B	AURKA	PDZRN3	ACTR2
FOSL2	SSBP2	KCNMA1	BIN2	BMPR2	PGAM1	ADAM9
FRMD4A	SUCLA2	KLF2	C2CD2	BYSL	PGLYRP1	ADNP2
FTH1	SYP	LCP1	CCL7	C5AR1	PIAS2	AGRN
FTMT	TBL3	LPAR3	CDCA3	CALCB	PKIA	AKR1C3
GAA	TOMM40	LPIN1	CEACAM1	CAMK2B	PLEKHA5	AKT1S1
GID8	TOMM40L	LYSMD2	CEP55	CAND2	PLEKHO1	AKT3
GMDS	TOR1AIP2	MAGEL2	CHRNG	CANT1	PLXND1	ALDH7A1
GPX8	TOX4	MAN2A2	CORO1C	CCDC69	PMP22	AMFR
GRIK5	TTC9B	MAP2K6	CSF3R	CD109	POLA2	ANKZF1
GRIN2B	VAT1	MEF2C	CXCR1	CD53	POLE	AP3B2
GRIN2C	WDR46	MEIS1	CYBA	CEACAM1	POLE2	APAF1
HAS2	WIPI1	MFGE8	DKK3	CHST1	PPP1R14B	APOA1
HDLBP	ZC3H15	MITF	DYRK3	CKAP2	PROM1	APOE
HELQ	ABCA5	MRPS18B	ENC1	CREM	PTGDS	AQP5
IGFBP5	ABCA7	MSTN	ERRFI1	CTPS2	PTPN9	ARG1
IRF2BP1	ABCC2	MYL3	EXPH5	CXCR3	PTPRS	ATG5
ITGA1	ABCC3	NFKBIZ	FCGR1A	CYBA	PTTG1	ATP2B4
KCNAB1	ABCC8	NFYB	FCN1	CYP46A1	RB1CC1	ATP7A
KCTD15	ABCD3	NR4A1	FGF7	DCTPP1	RBBP9	BACH1
KLF3	ACAD9	OXNAD1	FKBP10	DENND2D	RELN	BAG1
KMT2C	ACER2	PCK1	FYN	ELF3	REV3L	BAG2
LGALS13	ACHE	PDE4DIP	GALNT2	ELMOD1	RFC1	BCLAF1
LGALS16	ACO1	PDLIM5	GAPDH	ENO3	RGS10	BNIP3
LITAF	AGXT	PEG3	GFPT2	ESCO2	RGS19	BRCC3
LMCD1	ALAD	PFKFB1	GPR4	EYA2	RGS3	BRD4
LRRFIP1	ALDH6A1	PFKFB4	GPX3	EZR	RHAG	BRF2
MAPK4	AMT	PGRMC1	HK3	F2R	RHOF	BTK
MCM2	ARG2	PIM1	HNRNPH2	F2RL1	RRAS2	CAB39
MCM6	ARHGAP20	PLCD1	HOMER2	FASN	RRM1	CAMK2A
MEIS1	ARHGEF12	PPOX	HYOU1	FERMT2	RTP3	CAMK2B
NAA25	ARNTL2	PRKG1	IL10RB	FERMT3	SDC1	CAMK2D
NNMT	ARRDC4	PRMT6	IL1B	FHL1	SECISBP2	CAMK2G
NOB1	ATP7A	PROCR	IL1R1	FHL2	SENP1	CASP4
NUP210	C1QBP	PSMD14	IL1R2	FKBP8	SERPINB1	CASP9
OTUD4	CA5B	RAI2	IL1RN	FMNL1	SERPINF1	CCAR2
PELI2	CCND3	RBP4	IL6R	GADD45A	SH3PXD2B	CCL2
PINX1	CD302	RCAN1	INTS6	GCLC	SLC12A4	CDK1
PKN3	CDON	RCAN2	ITGA8	GGCT	SLC35B1	CDK6
PLCB1	CELF4	RDX	KLF5	GPC1	SLC39A3	CDK9
PLK4	CLIC4	RPN2	KMT2E	GPM6B	SMARCAL1	CDKN1A
PRKCG	CLVS1	S100A12	LGALS3	HAPLN3	SMC2	CDKN2A
PRKCZ	CNN2	SDC1	LILRA6	HBEGF	SNTA1	CHAC1
REG3A	CNN3	SDC4	LILRB1	HEXB	SNX7	CHAT
RHOJ	CNNM4	SERPINB1	LILRB2	IFI44	SORCS2	CHORDC1
RRM1	COX6B2	SLC2A2	LILRB3	IGF1R	SRPX	CLDN1
SBNO2	CREG1	SRPX	LUM	IL17B	STEAP4	COL13A1
SCNN1B	CTH	TBXAS1	MAGEL2	INSIG1	TDRD3	CORO2B
SCNN1G	CTHRC1	TMEM52	MATN2	ITGB2	THBS1	CRH
SDS	DDX39A	TPM3	MEF2A	JAK3	TIAM1	CRK
SENP6	DDX56	TRDMT1	MGMT	JUNB	TLN1	CRY1
SETBP1	DLK2	TRIM29	MGST1	KCNE4	TMEM50A	CUL7
SETD2	DNAJB4	TUBA1B	MMP8	KDM3A	TMOD4	CXCL8
SETDB2	DPP7	TXLNB	MOCS2	KIF20A	TMPRSS2	CYBA
SHH	DYNLL2	UHRF1	MSH2	KLF11	TNFAIP6	CYBB
SI	EIF6	VEGFA	MYO10	KLF2	TNFAIP8L2	DAPK1
SIPA1L1	EMG1	WSB2	NCF1	LAD1	TNFRSF1A	DFFB
SLC16A4	ENPP2	ABCA1	NCKAP1L	LAMA4	TNIK	DNAJC2
SLC2A3	ERN1	ABLIM1	NDUFA5	LARP6	TPST1	DNAJC7
SLC4A4	EXOSC4	ACTB	NLRP3	LCP2	TSEN54	DPM2
SOD1	FKBP11	ACTN1	ODC1	LGI1	UCKL1	DYRK1A
SQSTM1	FKBP1A	ACTR5	PDE4B	LNX1	UGDH	DYSF
SRPK1	FKBP3	ADPRHL1	PDIA4	LUM	VGF	E2F1
ST18	FKBP6	AK7	PDK4	MCM4	VWC2L	EIF4E
STAR	FOXP2	ALDH18A1	PEA15	MDK	WDR47	ERCC8
SYDE2	FZD5	ANKRD13C	PFKM	MELK	ZMYND8	ETS2
TBR1	GCDH	AZIN1	PITX2	MMP7	ZNF280D	EYA2
TBX10	GCLC	BAZ2A	PLS3	MMP9	ZNF418	F11R
TBX19	GK	BCAT1	PRKCB	MR1	ZNF510	FANCD2
TBX20	GLB1L	BHLHE40	PRLR	MUC5B	ZNF774	FBXO5
TBX22	GLYATL3	BTG1	PTK2B	MX1	ACTA1	FER
TBX5	GNB5	BTG3	RAMP1	MYBBP1A	ACTG1	FGFR1
TBX6	GRAMD1C	BZW1	RAP2B	NCAPH	AKAP8	FHOD1
TDRD3	GRK6	CARD16	RBP4	NR3C2	ALKBH6	FKBP1B
TGFB1I1	GSN	CCDC88A	RNASE2	NR4A1	AOC3	FMR1
THNSL1	GSTO1	CCNB2	RPS6KA1	NUPR1	APEX2	FN1
TPM1	HADHB	CCR1	RUNX1T1	OASL	ASTL	FXR1
TPM4	HPX	CLEC4M	S100A10	OSMR	ATP6V0D1	FXR2
TRPM5	HS6ST1	COPZ1	S100A6	OTOF	ATP6V1A	G3BP1
TRPM7	HSPH1	CORO1A	SBNO2	OXR1	BATF3	G3BP2
TXNIP	IL15	CPT2	SDF2L1	PBX3	BMPR1B	GALNT2
UBTF	IMP3	CRYZL1	SDR16C5	PCK1	CALCB	GCLM
UHRF1BP1	IMP4	CTHRC1	SFXN3	PDCD4	CAT	GDF15
UPP1	ISCA1	CTSC	SGMS2	PDE1C	CAV2	GJA1
WDR43	ITGA2B	CXCL6	SH3GLB2	PENK	CCDC82	GPX2
WWC1	ITGAL	CYB561	SLC2A2	PHLDA1	CD302	GSR
ZC3HAV1L	ITGAV	CYBB	SLC30A7	PIP5K1B	CD69	HDAC2
ZDHHC1	ITPKA	DEDD	SLC37A4	PKP3	CDC6	HMGA2
ZDHHC11	KCNMA1	DEK	SOCS5	PLAT	CDH18	HNRNPC
ZDHHC21	KCTD13	DLAT	SRPRB	PLEK2	CENPP	HNRNPK
ZDHHC4	KIF3A	EIF4EBP2	SRPX	PLS1	CENPQ	HSBP1
ZDHHC7	LAMP2	EPN3	ST6GAL1	PLXNB2	CEP55	HSD17B10
ZNF202	LMCD1	FBN2	TES	PNP	CES2	HSPA13
ZNF462	LPIN1	FCER1G	TGFA	PPARG	CFB	HSPA1L
ZNF764	MAPK8IP1	FHL3	THY1	PPP1R3C	CHAF1B	HSPA8
ACSBG2	MAPK9	FKBP4	TKT	PRDM1	CHIT1	HSPB8
ACSL3	MCM9	FMO1	TLR6	PRLH	CHN1	HSPD1
ACVRL1	MDM2	FNDC5	TMOD3	PTPRC	CILP	HYAL2
APBB1IP	MFSD1	GDF9	TNFRSF1A	PTPRJ	CKM	IKBKB
ARHGAP31	MLF1	GLA	TPRKB	RAB10	CLDN4	IKBKG
ARID1A	MPST	GLB1L	TRDMT1	RAB11A	CLU	IL18
ARID2	MRPL20	GLT8D1	TRMT6	RAC2	CNDP1	IL18RAP
ARNT2	MRPS12	HIPK1	TXNRD1	RACGAP1	CNDP2	IL6ST
ARRDC1	MVK	HYAL1	UNC93B1	RALGPS2	CNN3	INPP5F
ASH1L	NBEA	IER2	VIM	RAPSN	CNRIP1	INSIG1
ASIC1	NDRG1	IL1B	XIAP	RBM14	COL4A6	KAT7
ASPHD1	NIP7	IL6	ZDHHC8	RGS5	CTH	KIAA0319
ASPHD2	NLGN3	ITGA4	ABCA1	RHOF	CTSD	KRAS
ATP2C2	NLGN4X	ITGB2	ACP2	RNF13	CXCL12	LMNB1
B3GALT6	NLK	KCNMB4	ADIPOQ	RPA2	CXCL14	LONP1
CAPN10	NOL8	KIFAP3	AK7	RTP3	CYP2J2	LRIG2
CAPN3	NPL	KRT10	ALCAM	SAMSN1	DERL2	LRRC8D
CCND3	NUMBL	LRRC20	ALDH18A1	SATB1	DLGAP5	MAP1LC3A
CCNE1	OPA3	LYPD1	AMHR2	SDC1	DNASE1L3	MAP2K3
CCNG1	OSBPL1A	MAP3K9	ANKRD1	SEC22A	DSC3	MAP3K14
CCNG2	PACS1	MDC1	ANKRD22	SERP1	EBNA1BP2	MAP4K3
CCNI	PCBP3	MEF2A	ANLN	SERPINF1	EIF4A1	MBIP
CDC7	PELI1	MGLL	ANP32B	SESN3	EMX1	MGST1
CDK13	PERP	MMP8	ARF4	SKIL	ESM1	MLC1
CHM	PFKFB4	MPZL3	ARHGAP26	SLC27A2	F10	MLST8
CLCF1	PGM2L1	MTMR2	ARID5B	SLC2A3	FAAH	MMP9
CLK4	PML	MYO18B	ARL4A	SMC2	FAM117A	MSRA
CPNE7	POLR1D	MYOD1	ARPC3	SMC4	FCN1	MSX1
CTDSP1	PRICKLE1	NAA50	ARPC5	SPIB	FGFR1	MT-ND2
CTHRC1	PRKAG2	NCAPD2	ASNS	SSBP2	FLCN	MT-ND5
CTPS1	PRKAR2B	NNT	B3GALNT1	ST8SIA1	GAS2	MT-ND6
CUX1	PSD2	NR4A2	BAALC	STXBP6	GATM	NCF2
CYTH2	RAD50	NR4A3	BAZ1A	TACC2	GBP1	NDC1
CYTH3	RGCC	NTS	BGN	TFR2	GGCX	NDEL1
DAB2	RGS17	ODC1	BIRC5	TFRC	GLRX2	NDUFS2
DBP	RHEBL1	OTUB1	BTK	TJP1	GMEB1	NFAT5
DDX17	RNF150	OXR1	C3AR1	TLCD1	GOSR2	NFIX
DDX6	RPS6KB1	P4HA2	CAMLG	TMEM45A	GPC4	NGF
DOCK4	RXRG	PDPN	CAP1	TMEM50B	GPR37	NME2
EHMT2	SCNN1G	PHTF2	CAPG	TNFAIP6	GSN	NOTCH1
ELOVL6	SDHB	PLCD4	CAPN3	TNFRSF6B	GTF2IRD1	NPAS2
EPAS1	SERPINB1	PLEKHO1	CAPZB	TOMM40	HAS1	NR4A2
EPC1	SESN2	PLP1	CCNB2	TRAK1	HAUS1	NRP1
EPC2	SFRP1	PPL	CCNL1	TSPAN3	HBE1	NUP107
EPHX2	SIRT4	PRKAG1	CD200R1	TUBA1B	HEY1	NUP133
EPS8L1	SLC16A4	PSMC1	CD244	UNC13D	HMGA1	NUP153
FAHD1	SLC1A4	PTGFRN	CD302	VWF	HMMR	NUP155
FASTKD2	SLC22A2	QKI	CD37	WDR43	HSF2	NUP160
FBXO30	SLC22A5	R3HDM2	CD38	YBX1	HSPB8	NUP188
FERMT3	SLC29A1	RABGAP1	CD74	ACP6	IFI27	NUP205
GBF1	SLC30A3	RAN	CD84	ADAM28	IFI44	NUP210
GINS3	SLC48A1	RNF111	CDH11	ADAM9	IFI6	NUP35
GLYCTK	SLC9A3R1	RPS3A	CDS1	AFMID	IGFBP3	NUP37
GPANK1	SLC9A5	S100A8	CEACAM6	ALOX12	IGFBP6	NUP43
GPX1	SMPD1	SEC23IP	CEBPD	ANGPTL4	IGLL1	NUP54
GRB10	SOX11	SEC31B	CFD	APOD	INCENP	NUP62
GRIA3	SOX8	SLC13A3	CHORDC1	ARHGAP27	INMT	NUP85
GRIA4	SPAG9	SLC16A3	CHSY1	ARHGDIB	INTS4	NUP88
GRIK2	STAR	SLC25A20	CLASP1	ASGR1	IRS2	NUP93
GRIP1	STAT2	SLC25A3	CLTC	ATIC	ITGA2	NUP98
HIPK1	STK32B	SLC25A6	CNPY3	B3GNT2	ITGBL1	NXF1
ING5	STK32C	SLC34A2	COMT	BCAR3	JUN	OGG1
INO80D	STK38L	SLC37A4	CRELD2	BCAT1	KDM5B	OPTN
INPP5D	SUCLG2	SLC7A7	CSGALNACT1	BDNF	KIF20A	ORC1
IQGAP3	SURF6	SMAD7	CSTB	BTK	KIFC1	ORC6
IQSEC2	SVOP	SNX10	CXCL13	C7	LDLR	PAPPA2
ITGA4	SYNJ1	SOAT1	CYP19A1	CABLES1	LIPT1	PAX2
KCMF1	SYPL1	SOD1	CYP24A1	CALB1	LPIN2	PDGFRA
KIF15	TAGLN2	SPI1	CYP3A4	CAPN2	LRAT	PDGFRB
KIRREL2	TBC1D2	SPP1	CYP3A43	CARTPT	METTL7A	PIAS4
KLF7	TBPL1	STAT5A	CYP3A7	CAT	MIOS	PKD1
KMT2E	TCP11L2	TBX20	DDO	CCDC80	MMP8	PLK2
LGALS1	TOB1	TGFB2	DOCK11	CCNL2	MPDZ	PLK3
LGALS2	TPM3	TMBIM6	DOK1	CD63	MPO	PNKP
LGALS9	TST	TMEM123	DPYSL3	CD74	MYF5	POM121
LIN9	TTC30A	TMEM38B	DUSP5	CDC25A	MYH11	POM121C
LMOD1	TTC9C	TNFAIP8L2	EFEMP1	CERK	MYL1	POT1
LNPEP	TTPA	TNFRSF1B	EGFL6	CFB	MYLPF	PPIF
LSM5	TUT1	TNFSF10	EGFR	CHN1	MYOZ1	PPM1F
MAX	UNC5B	TRAM1	EIF4A1	CLCA2	NCAM1	PPP1R10
MCM4	UPP1	TUFT1	EIF4EBP1	CLDN4	NCAPG2	PPP2CB
MCM5	VWA5A	UPP1	ELF1	CLU	NDC80	PRDX4
MECOM	WDR26	VAV1	ENPP3	CNPY2	NEIL3	PRKCE
MEIS3	WDR36	XPO4	EPCAM	COL17A1	NPL	PRKCG
MITF	WDR55	ACOT13	EPHX1	COL23A1	NTF3	PRKDC
MLLT10	WIF1	ACSL5	F3	CRYBA2	OSGEPL1	PRRX1
MMACHC	WNK3	ACSS2	FBXO32	CSF1R	P2RX7	PSMB10
MRM1	XYLT1	ADAMTSL4	FERMT3	CSRNP1	P4HA2	PSMB5
MSL1	ZNF208	ADRB2	FGA	CST7	PCDH7	PSMB9
MTMR11	ZNF347	AGTR1	FOXA1	CTSH	PEPD	PSMC6
MTMR7	ZNF365	ALOX5AP	FUCA1	CYP3A4	PKP1	PSMD10
NFIC	ABCA1	ANK3	FUT8	DAPK3	PLK3	PSMD12
NFIL3	ABCC4	ANKFY1	GAS7	DDX60	PLOD1	PSMD3
NFKBIA	ABTB2	AR	GJA1	DHFR	PPIC	PSME3
NIP7	ADH1A	ASB2	GJB1	DLGAP5	PPIL3	PTEN
NOTCH4	ADH1B	ATL2	GLA	DNAJB11	PRG2	PTGER4
NPAS2	ADH5	ATP2B3	GLRX	DNMT1	PSME4	PTGES3
NR5A2	AGO2	ATP6V1C2	GMFB	DOCK10	RAB12	PUM1
NSUN4	AGTR1	B4GALT5	GNAQ	DSC2	RAB38	PUM2
NUAK1	ALAS1	BCAR3	GOLGA3	DSC3	RAPH1	RAC1
NUMBL	ALDH4A1	BCL11A	GPR183	E2F3	RHD	RAD9A
ORC1	ARHGAP27	BLM	GPX2	E2F8	RNF150	RAE1
PAN3	ARHGEF1	BSCL2	GPX4	ECM1	S100Z	RAPGEF3
PAPPA	ARHGEF18	C7	HEBP1	ECT2	SACS	RBM4
PARVA	ARHGEF2	CARHSP1	HSP90B1	EFEMP1	SASS6	RBPMS
PBX3	ARRDC3	CASP10	HYAL1	EIF4A1	SCHIP1	RCSD1
PBX4	ARSA	CASP3	IER2	EIF4A3	SENP7	RHOA
PCK2	ASB4	CCL18	IER5	EIF4H	SERPINI1	RNF112
PDE7B	BACE1	CD14	IFNL1	ELL2	SFRP5	RNF168
PDLIM5	BAIAP3	CD300C	IGFBP1	EML1	SLC35C2	RORA
PDS5B		CD34	IL18	ETF1	SLC3A2	RPS27A
PDXP		CFD	IL24	F5	SLC4A1	RSL1D1
PEG3		CHRNA1	ITPKC	FAH	SMC4	SEC13
PELI1		CLU	JAK2	FAM169A	SMC6	SEH1L
PLB1		COL21A1	JUN	FAP	STOM	SERPINB6
		CSRP2	KDELR2	FBLIM1	SULT2B1	SESN1
		CTSH	KIF21A	FGD6	TAL2	SESN3
		CXCL11	KLF10	FGF12	TFF3	SETD2
		CYBRD1	KLF3	FGL1	TGFB1	SETMAR
		CYP27B1	LEF1	FLT3LG	TGM3	SIGMAR1
		DAZAP2	LMO1	FMN2	THAP5	SIRT7
		DFFA	LSP1	FN1	TMCC1	SKIL
		DGAT2	MAGOH	FOXC1	TMEM135	SLC18A3
		DHRS4	MAN1A1	FTH1	TNIP3	SLC25A1
		DKK3	MAP2	G0S2	TNNC2	SLC2A1
		DNAJB12	MATN4	GALNT12	TNNI2	SLC2A4
		DNMT1	MCM4	GCOM1	TOX	SLC38A2
		ECSIT	MCM5	GDA	TREX2	SLC5A7
		EIF4EBP1	MCM6	GLDC	TRIM72	SLC8A1
		ENTPD7	ME2	GNGT1	TRPC1	SNAP25
		ESRRG	MORC3	GNMT	TRRAP	SNCA
		FCN2	MPZL3	GOT1	TYMS	SOCS5
		FHL1	MTHFR	GPR37	UBR4	SOD3
		FKBP7	MTMR14	GPR65	WDR4	SRF
		FMO2	MYO1B	GRIN2D	WRN	STAT6
		FRZB	NCK2	GSTA4	XKR8	STAU1
		FSD2	NFKBIA	GYPC	YWHAZ	STC2
		FYCO1	NNT	HBZ	ZNF281	SYT2
		GATA2	NOS2	HCK	ZNF567	TANK
		GATA4	NPFFR1	HCN4	ZNF84	TARDBP
		GCK	NPSR1	HIVEP2	ACSL4	TBCA
		GLUL	NRXN1	HLA-DPB1	ADAMTS13	TERF2
		GMFG	NUBPL	HMGCR	ADM	TERF2IP
		GPX4	NUF2	HNRNPM	AGTRAP	TFPI2
		GRB14	OPTC	HSPA2	AIF1L	TIA1
		GSE1	ORC4	IGFBP2	AKAP7	TJP1
		GSN	PADI1	IGFBP6	ANGPTL4	TNFAIP3
		GTF2B	PDK3	IL5RA	APRT	TNFRSF10B
		HADH	PENK	IL6ST	ARRDC2	TNFRSF1A
		HAS2	PGM1	INHBA	ASGR2	TRIAP1
		HBEGF	PLAC8	INPP4A	ATAD2	TRIB3
		HERC1	PLIN2	ITGAX	ATP1B2	TRIM25
		HES1	PLK1	ITPKC	AURKB	TXN2
		HLA-DMA	PMEPA1	KIF15	BCO2	UBA52
		HSPA9	PMP22	KIF4A	BHMT	UBE2K
		HSPB8	PNPLA3	KPNA2	BMPR2	UBE2N
		ICAM1	PNPT1	LAMB3	CA1	UBE2V1
		IER5	POLR3H	LAMC2	CA11	UCN
		IGSF1	PPP1R15A	LCP1	CA13	UGCG
		ILF3	PRCP	LGALS9	CA3	VAMP1
		ITGB1	PRKRA	LIMA1	CA7	WAS
		ITGB1BP2	PSMB8	LRRC31	CA9	WDR76
		KANK3	PTAFR	LRTOMT	CABLES1	WNK3
		KCNJ2	PTN	MAL2	CACHD1	WNT4
		KLF9	PYCR1	MAPK12	CASP2	XRCC1
		LAMC1	RAB8B	MAPRE3	CASP7	YWHAE
		LCLAT1	RANBP1	MAPT	CAV3	ZNF365
		LCP2	RBM3	MASP2	CD209	ZYX
		LGALS1	RGS18	MCM2	CD74	ABAT
		LGR4	RHOBTB1	MID1	CDH13	ABCC2
		LMCD1	RIPK1	MMP11	CDH2	ABTB2
		LMNB1	RIPK3	MMP14	CDK1	ACADVL
		LRCH2	RNF19B	MPEG1	CENPF	ACKR3
		LUM	RPL13	MTHFSD	CIDEC	ACTB
		LY96	RRM2	MYBPH	CLEC4A	ADA
		LZTR1	SAMSN1	NCBP1	CLEC4C	ADCY7
		MAGED1	SDC4	NCF2	CLIC4	ADCY8
		MAP4	SDCBP	NCF4	COL24A1	ADCYAP1
		MC2R	SERP1	NCOA7	CPN1	ADD1
		MDK	SERPINB2	NID2	CPT1A	ADIPOQ
		ME1	SFXN1	OSR1	CRNKL1	ADORA1
		ME3	SKAP2	PALLD	CSRNP1	ADORA2B
		MEOX2	SLC2A1	PCK2	CTSA	AFF4
		MFAP4	SLC41A2	PDE4D	CTSC	AGAP3
		MGRN1	SMARCA1	PDZRN3	CUTC	AGO3
		MLLT3	SNX5	PEG10	CYGB	AGT
		MLPH	SOCS1	PFKFB3	CYP1A1	AHI1
		MN1	SPEG	PHTF1	CYP2A13	AIF1
		MYO1B	SPRR1B	PLCB2	CYP3A4	AJUBA
		MYO1F	SPTLC2	PLK1	DAG1	ALDH3B1
		NDUFV1	STK10	PLOD2	DDAH1	ALDOB
		NEO1	SWAP70	PNPT1	DNAJB5	ALOX15
		NFIL3	TCIRG1	PPP1R14C	DTX2	ALS2
		NHEJ1	TFAP2C	PRKCZ	DUSP1	AMPD3
		NPY	TGFBR1	PRLR	E2F7	ANKLE1
		NR5A2	TLR7	PTAFR	E2F8	ANKRD1
		NT5C1A	TMEM38B	RAD17	EFNB2	ANXA7
		OLFM3	TMEM45A	RAD50	EGF	APBB1
		OMD	TPM4	RASGRP4	ENPP2	APEX1
		OPTN	TRAM1	RBBP9	ERCC3	APOA4
		ORAI1	TRIM38	RBMS1	EREG	APOD
		PDIA3	TRIM63	RHBG	F2RL1	AREG
		PFN2	TRPV2	RHOB	FAIM	ARG2
		PHYH	TTC13	RHPN2	FAM83B	ARHGDIA
		PIGK	TWF1	RLBP1	FAP	ARHGDIB
		PKNOX2	UGCG	RND3	FBXO38	ARHGEF10
		PLA2G12A	UPP1	ROR1	FCER2	ARHGEF10L
		PLAGL1	USP13	RPGR	FCN2	ARHGEF15
		PLAT	XDH	RRM2	FECH	ARID2
		PLAU	ZC3H7A	RUNX1	FHL5	ARIH1
		PLOD2	ZEB2	SASS6	FLNA	ASNS
		PNP	ZFP36L2	SERPINF2	FOSL2	ATAD5
		POU2F3	ZNF281	SGCB	FOXA2	ATF2
		PPBP	ABCD3	SLC2A9		ATP13A2
		PPP1R3C	ACSL1	SLC38A2		ATP2A1
		PPP3CB	ADAM15	SLC4A1		ATP2A3
		PYGL	ADAM19	SLC7A5		ATRN
		RAB3A	ADAP2			ATXN2
		RASSF4	ADCYAP1			ATXN2L
		RCSD1	AGR2			AVP
		RFTN1	ANKRD28			AXIN2
		RGS4	ANKRD44			AXL
		RHOF	ANXA3			B2M
		RRBP1	APOBEC2			BABAM1
		RSF1	APOD			BAZ2A
		SAMD4A	APPL1			BBC3
		SAT1	ARHGAP25			BCL2L12
		SCARF2	ARHGAP31			BCL6
		SCG2	ATL3			BDNF
		SCN4B	ATP2A2			BID
		SEC22B	ATP6V1A			BMP10
		SESN1	BID			BMPR1A
			BMPR1B			BRAF
			BST1			BRCA1
			CA6			BRD1
						BTRC
						CA2
						CADM1
						CALU
						CAMKK2
						CAMTA2
						CAPRIN1
						CASK
						CCDC88A
						CCK
						CCNA1
						CCND1
						CCND3
						CCNE1
						CCNL1
						CCS
						CD34
						CD44
						CD74
						CDC25A
						CDC25C
						CDC37
						CDC45
						CDC6
						CDC7
						CDK10
						CDK19
						CDKN1C
						CDKN2B
						CDKN2C
						CDR2
						CERS2
						CHCHD2
						CHEK2
						CHKA
						CHRNE
						CIRBP
						CLASP1
						CLASP2
						CNTF
						COL17A1
						COL2A1
						COL4A1
						COLQ
						COMT
						CPEB2
						CRADD
						CRHBP
						CSF2
						CST3
						CTH
						CTSC
						CUL1
						CUL3
						CUL4A
						CXCL12
						CXCL2
						CXXC1
						CYP1A1
						DBF4
						DCP1A
						DDAH1
						DDX1
						DDX39B
						DDX5
						DDX6
						DEAF1
						DEK
						DEPTOR
						DHRS2
						DHRS3
						DLG2
						DNAJB2
						DNAJC10
						DNAJC21
						DNMT3B
						DPEP1
						DST
						DTX3L
						DUOX1
						DUOX2
						ECT2
						EDNRB
						EEF1E1
						EEF2
						EFEMP2
						EFNA4
						EFNB1
						EGLN1
						EGLN2
						EID3
						ELL3
						ENO1
						EPHA1
						EPS8L2
						ERBB4
						ERCC4
						EREG
						ERLIN1
						ERLIN2
						ETFB
						ETFDH
						ETV5
						EVL
						EXOSC4
						EXTL2
						EYA1
						EYA3
						F2R
						FABP1
						FABP4
						FADD
						FAM168A
						FANCA
						FANCB
						FANCC
						FBN1
						FBXO4
						FBXW11
						FGF10
						FGF2
						FIGNL1
						FMN2
						FMO1
						FOXF1
						FOXO4
						FOXP3
						FUS
						FXN
						G6PD
						GABBR2
						GATA6
						GBA
						GFPT1
						GJB2
						GLRX2
						GNAI3
						GOLGB1
						GON4L
						GPATCH3
						GPR65
						GPRC5B
						GPX4
						GPX5
						GPX7
						GPX8
						GRB7
						GRN
						GTF2B
						GTF2I
						GTF2IRD1
						HAS2
						HBEGF
						HDAC1
						HDAC10
						HELB
						HEXIM1
						HIC1
						HIF1AN
						HIVEP2
						HLA-E
						HLA-G
						HMOX2
						HNMT
						HNRNPD
						HSP90B1
						HSPA2
						HSPA4
						HSPA4L
						HSPA6
						HUS1
						ICAM3
						ID1
						IDO1
						IER5
						IFI16
						IFNB1
						IGFBP5
						IL15
						IL1A
						IL1RN
						ING2
						INSIG2
						INSR
						IRF1
						IRF7
						ISG15
						ITGA3
						ITGB1BP1
						ITGB5
						ITPR1
						ITSN1
						JMJD1C
						JUND
						KAT6A
						KCNC2
						KCNK2
						KDM1A
						KDM2A
						KDM4D
						KEAP1
						KHSRP
						KIR2DL4
						KITLG
						KLF6
						KLHL15
						KMO
						KPNB1
						KREMEN1
						KRT1
						LAMB2
						LARP1
						LARP4
						LCN2
						LDLR
						LGALS3
						LGALS9
						LIMK1
						LMNB2
						LPAR1
						LRP1
						LRP11
						LRP8
						LUC7L
						LYPD1
						MACROD2
						MAD2L2
						MAP2K6
						MAP3K1
						MAPK11
						MAPKAPK3
						MAPKAPK5
						MBTPS1
						MCM10
						MCM3
						MCM4
						MDK
						MECP2
						MED13L
						MEF2A
						MGAT3
						MGMT
						MGST2
						MICB
						MIF
						MLF1
						MMP2
						MMS19
						MOV10
						MPO
						MPV17
						MRPL18
						MSRB2
						MT-ATP6
						MT-CYB
						MT-ND4
						MTF1
						MTM1
						MTR
						MTSS1
						MTUS1
						MYB
						MYOC
						NAB2
						NAPEPLD
						NCF4
						NDUFA6
						NDUFAF3
						NDUFB11
						NDUFS6
						NDUFS8
						NEDD4L
						NEK10
						NEK4
						NEK6
						NET1
						NFKBIZ
						NFYA
						NKX2-1
						NKX3-1
						NLK
						NLRP3
						NPC1
						NPHS1
						NPLOC4
						NR1D1
						NR1D2
						NRAS
						NRBF2
						NRF1
						NRG1
						NSMCE1
						NSMCE4A
						NTRK3
						NUAK1
						NUBPL
						NUDT1
						NUDT16L1
						NUDT2
						NUMB
						OPRM1
						ORC4
						OSBPL3
						OTUB1
						OTUB2
						OXT
						P2RX4
						PAK3
						PALLD
						PARD6A
						PARG
						PARP3
						PARP9
						PAX8
						PAXIP1
						PCGF2
						PCK1
						PDE10A
						PDE4D
						PDGFB
						PDGFD
						PDK2
						PDLIM1
						PDPK1
						PDZD2
						PFKFB3
						PFN2
						PHLDB2
						PIK3R2
						PLA2G4A
						PLAU
						PLCG2
						PLEKHA1
						PLG
						PNISR
						POLH
						POLQ
						PON2
						POR
						PPARA
						PPARD
						PPARGC1B
						PPM1E
						PPP1R3C
						PPP1R7
						PPP1R8
						PPP1R9A
						PPP1R9B
						PPP2R5B
						PPP4C
						PPP4R2
						PPP5C
						PQBP1
						PRDX3
						PRDX5
						PRDX6
						PRKAG2
						PRKCA
						PRKD1
						PRKG1
						PRKRA
						PRR5L
						PSEN1
						PSMA1
						PSMA2
						PSMA3
						PSMA4
						PSMA5
						PSMA6
						PSMA7
						PSMA8
						PSMB1
						PSMB11
						PSMB2
						PSMB3
						PSMB4
						PSMB6
						PSMB7
						PSMB8
						PSMC1
						PSMC2
						PSMC3
						PSMC4
						PSMC5
						PSMD1
						PSMD11
						PSMD13
						PSMD14
						PSMD2
						PSMD4
						PSMD5
						PSMD6
						PSMD7
						PSMD8
						PSMD9
						PSME1
						PSME2
						PSME4
						PSMF1
						PTGS1
						PTN
						PTPRF
						PTPRK
						PTPRS
						PTTG1IP
						PTX3
						PYCR2
						PYHIN1
						PYROXD1
						RAB7A
						RAD1
						RAD51
						RAD51AP1
						RAD54B
						RAG1
						RBFOX1
						RBL1
						RBL2
						RBM11
						RBM25
						RBM39
						RBM47
						RBPJ
						RCBTB1
						RECQL5
						RELN
						RFC3
						RFWD3
						RGCC
						RGMA
						RGS14
						RHOC
						RHOD
						RIF1
						RINT1
						RIOK3
						RIPK3
						RMI2
						RNASEH2B
						RNF103
						RNF135
						RNF186
						RNF8
						ROCK1
						ROMO1
						RPL26
						RPS6KA1
						RPS6KA3
						RPS6KA5
						RTEL1
						RTN4R
						RTN4RL1
						RUNX2
						RWDD1
						RWDD3
						S100A10
						SAT1
						SBDS
						SCARF1
						SCGB1A1
						SDC4
						SERP1
						SERPINB2
						SERPINE1
						SERPING1
						SERPINH1
						SETX
						SH3PXD2B
						SHPK
						SIK1
						SIK3
						SIRT6
						SKP1
						SLC12A2
						SLC25A24
						SMAD4
						SMAD6
						SMAD7
						SMCHD1
						SMG1
						SMPD3
						SMYD2
						SNAI1
						SNAI2
						SOCS1
						SORBS1
						SORBS3
						SP1
						SP2
						SPEF2
						SPIRE1
						SPIRE2
						SPP1
						SPRED1
						SPRED2
						SPRED3
						SPRY2
						SQSTM1
						SREK1
						SRP54
						SRSF11
						SRXN1
						STAT1
						STAT3
						STAT5B
						STT3B
						STX2
						STX4
						STX8
						STYXL1
						SUMO1
						SUMO4
						TAB1
						TAB2
						TAB3
						TACR3
						TACSTD2
						TAF9
						TAF9B
						TERF1
						TERT
						TESK1
						TEX15
						TFIP11
						TFPI
						TGFBR1
						TGM2
						THBD
						THBS4
						THOC1
						THOC5
						THY1
						TICAM1
						TIMELESS
						TLR2
						TMX1
						TNFAIP1
						TNR
						TNRC6A
						TNRC6B
						TNRC6C
						TOB2
						TOR1A
						TP53BP1
						TP53INP1
						TPM4
						TPP1
						TPT1
						TRA2B
						TRADD
						TRAK1
						TRIB1
						TRIM13
						TRIM28
						TRIM32
						TRIP12
						TRPA1
						TRPC3
						TRPC6
						TRPM2
						TSC2
						TSPYL2
						TTC23L
						TTLL12
						TWIST1
						TXNIP
						UBAP2L
						UBE2H
						UBE2V2
						UBE3B
						UBE4B
						UBQLN4
						UBR5
						UBXN8
						UCP1
						UFM1
						UGGT2
						UIMC1
						UNC13B
						UPF2
						UPF3B
						UPP1
						USP18
						USP47
						VASH1
						VCL
						VHL
						VIM
						VPS13C
						VRK2
						WDR70
						WIPI1
						WNT11
						WRAP53
						WRN
						WRNIP1
						WSB1
						WWC1
						XIAP
						XPA
						YPEL3
						ZBTB7B
						ZC4H2
						ZHX3
						ZKSCAN3
						ZNF165
						ZNF385A
						ZNF580
						ZNF91

## Sheet: S3
Different Hallmarks
ADIPOGENESIS.txt
ALLOGRAFT_REJECTION.txt
ANDROGEN_RESPONSE.txt
ANGIOGENESIS.txt
APICAL_JUNCTION.txt
APICAL_SURFACE.txt
APOPTOSIS.txt
BILE_ACID_METABOLISM.txt
CHOLESTEROL_HOMEOSTASIS.txt
COAGULATION.txt
COMPLEMENT.txt
COSMIC.txt
DNA_REPAIR.txt
E2F_TARGETS.txt
EPITHELIAL_MESENCHYMAL_TRANSITION.txt
ESTROGEN_RESPONSE_EARLY.txt
ESTROGEN_RESPONSE_LATE.txt
FATTY_ACID_METABOLISM.txt
G2M_CHECKPOINT.txt
GLYCOLYSIS.txt
HEDGEHOG_SIGNALING.txt
HEME_METABOLISM.txt
HYPOXIA.txt
IL2_STAT5_SIGNALING.txt
IL6_JAK_STAT3_SIGNALING.txt
INFLAMMATORY_RESPONSE.txt
INTERFERON_ALPHA_RESPONSE.txt
INTERFERON_GAMMA_RESPONSE.txt
KRAS_SIGNALING_DN.txt
KRAS_SIGNALING_UP.txt
MITOTIC_SPINDLE.txt
MTORC1_SIGNALING.txt
MYC_TARGETS_V1.txt
MYC_TARGETS_V2.txt
MYOGENESIS.txt
NOTCH_SIGNALING.txt
OXIDATIVE_PHOSPHORYLATION.txt
P53_PATHWAY.txt
PANCREAS_BETA_CELLS.txt
PEROXISOME.txt
PI3K_AKT_MTOR_SIGNALING.txt
PROTEIN_SECRETION.txt
REACTIVE_OXYGEN_SPECIES_PATHWAY.txt
SPERMATOGENESIS.txt
TGF_BETA_SIGNALING.txt
TNFA_SIGNALING_VIA_NFKB.txt
UNFOLDED_PROTEIN_RESPONSE.txt
UV_RESPONSE_DN.txt
UV_RESPONSE_UP.txt
WNT_BETA_CATENIN_SIGNALING.txt
XENOBIOTIC_METABOLISM.txt
aa

## Sheet: S4
Table S4. List of all parameters tested for model training and the final parameters providing the best performance
Classifier		Parameters tested	Final Parameters
SVM		C: [0.1, 1, 10]; gamma: [0.001, 0.01, 0.1]; kernel: [rbf]	kernel=rbf, C=1, gamma=0.01
RF		n_estimators: [500, 1000]	n_estimators=1000
Adaboost		n_estimators: [10, 50, 100]	n_estimators=10
GradientBoost		n_estimators: [50, 100]; learning_rate: [0.05, 0.1, 0.4]; max_depth: [1, 3]	n_estimators=50, learning_rate=0.4, max_depth=1
Logistic Regression		C: [0.01, 0.1, 1, 10]; penalty: [l1, l2]; solver: liblinear	penalty='l2', C=1.0, solver='liblinear'
ExtraTrees		n_estimators: [500, 1000]	n_estimators=1000

## Sheet: S5
GoldSet Genes	Top 2000 Genes	Bottom 2000 Genes
CDKN2A	AAK1	AADACL2
ROS1	AASDHPPT	AADACL3
SRC	AATF	AADACL4
TSC1	ABCA6	AAMDC
SND1	ABCB5	AAR2
GNAQ	ABHD17B	AARD
EGFR	ABHD17C	AARS1
MAP2K1	ABI2	ABCA10
KDR	ABLIM2	ABCA8
GOLGA5	ABR	ABCA9
ABI1	ACD	ABCC1
PIK3CB	ACE	ABCC12
TGFBR2	ACIN1	ABCF2-H2BK1
FAS	ACKR1	ABHD14A
PIK3CA	ACTG2	ABHD16B
MET	ACTL6A	ABHD18
PRKAR1A	ACTL6B	ABHD3
FES	ACTR10	ABITRAM
RAF1	ACTR1A	ABRAXAS1
EIF3E	ACTR1B	ABRAXAS2
ABL1	ACTR3B	ACACB
JAK2	ACTR3C	ACAP3
GNAS	ACTR8	ACBD4
MSN	ACVR1C	ACBD6
CTNND1	ACVR2B	ACBD7
MYH9	ADAM12	ACOD1
KEAP1	ADAM33	ACOT4
LCK	ADAMTS15	ACOT6
CTNNB1	ADAMTS4	ACP3
MYC	ADAR	ACP4
SMAD4	ADCY5	ACP7
KDM5A	ADCYAP1R1	ACSM6
MAPK1	ADIPOR1	ADA2
BMPR1A	ADRA1A	ADAD2
CLTCL1	ADRM1	ADAM18
SYK	AFAP1L2	ADCK2
ACVR1	AFP	ADCY10
JAK3	AGGF1	ADGB
MAP3K1	AGO1	ADGRA1
NTRK1	AGO4	ADGRA2
PAX8	AGRP	ADGRA3
ABL2	AHNAK	ADGRB1
NFKB2	AIM2	ADGRB2
YWHAE	AIP	ADGRB3
BRAF	AIRE	ADGRD1
GOPC	AK6	ADGRD2
RB1	AKAP12	ADGRE1
PTEN	AKAP5	ADGRE2
PPP6C	AKIP1	ADGRE3
RHOA	ALS2CL	ADGRE5
USP6	ALX4	ADGRF1
DNM2	ALYREF	ADGRF3
CDH1	AMELX	ADGRF4
BARD1	AMH	ADGRF5
ACVR1B	AMIGO1	ADGRG1
ACVR2A	AMOT	ADGRG2
KDM6A	AMOTL2	ADGRG3
KIF5B	AMY1C	ADGRG4
ARAF	ANAPC10	ADGRG5
JAK1	ANAPC4	ADGRG6
STK11	ANAPC7	ADGRG7
MTOR	ANG	ADGRL1
HRAS	ANGPT1	ADGRL2
NTRK3	ANGPT4	ADGRL3
BCL3	ANKAR	ADGRL4
KDM5C	ANKMY2	ADGRV1
AKT1	ANKRD13A	ADPRS
RAC1	ANKRD49	ADSS1
TSC2	ANO1	ADSS2
CLTC	ANO3	AEBP2
AKT2	ANP32A	AFDN
ERBB4	ANTXR1	AFG1L
RPL22	ANXA13	AGAP4
ATR	ANXA4	AGAP5
PIM1	ANXA8L1	AGAP6
GNA13	AP2A1	AGAP9
MLLT4	AP2A2	AHDC1
CDKN2C	AP2B1	AICDA
ITK	AP2M1	AJM1
GNA11	AP2S1	AK4P3
TRIP11	APBA2	AKAIN1
ALK	APBB3	AKNAD1
JUN	APH1A	AKR1C8
RABEP1	APLN	AKR7L
IL7R	APOBEC1	ALDOA
TP53	APOBEC3A	ALG1L2
CBL	APOBR	ALKAL1
PDGFRB	APOC4	ALKAL2
PICALM	ARAP3	ALPG
AR	ARC	ALPK2
ESR1	ARF3	AMELY
RANBP2	ARF5	AMIGO2
GATA1	ARF6	AMIGO3
LASP1	ARFGEF2	AMZ1
LZTR1	ARHGAP1	ANGPTL8
NCOR1	ARHGAP33	ANHX
RET	ARHGAP8	ANKEF1
TOP1	ARHGDIG	ANKIB1
IRF4	ARHGEF11	ANKMY1
GATA3	ARHGEF17	ANKRD18A
SET	ARHGEF28	ANKRD18B
SFPQ	ARHGEF4	ANKRD20A1
TMPRSS2	ARHGEF7	ANKRD23
NCOA1	ARID3B	ANKRD24
FOXO1	ARMC5	ANKRD30A
ZBTB16	ARMS2	ANKRD30B
REL	ARPC4	ANKRD30BL
NCOA4	ARR3	ANKRD31
BCL6	ART5	ANKRD33
EWSR1	ARVCF	ANKRD33B
NCOR2	ARX	ANKRD34A
EEF1A1	ASB11	ANKRD34C
PPARG	ASCL2	ANKRD35
SGK1	ASF1A	ANKRD36
SRSF3	ASH2L	ANKRD36B
MUC1	ASIC3	ANKRD36C
CREB1	ASXL2	ANKRD40CL
CUL1	ATAT1	ANKRD53
CREBBP	ATG12	ANKRD60
HSP90AB1	ATG14	ANKRD61
NCOA3	ATG3	ANKRD62
CDK4	ATG9A	ANKRD63
DDX3X	ATN1	ANKRD65
CCND1	ATOH1	ANKRD66
PPM1D	ATOH7	ANKS1B
EP300	ATP1B4	ANKS4B
FOXA1	ATP2C1	ANO4
SOCS1	ATXN1	ANOS1
DNMT3A	ATXN10	ANTKMT
ERBB2	AZU1	ANTXRL
STAT3	BACH2	AOPEP
PLCG1	BAIAP2	AP1M1
NPM1	BANF1	APCDD1L
CXCR4	BANF2	APELA
PIK3R1	BANK1	API5
WT1	BARHL2	APOC4-APOC2
KIT	BATF	APOL3
PDGFRA	BAZ1B	APOL5
FOXL2	BAZ2B	AQP12A
FGFR1	BBS1	AQP12B
FGFR2	BBS10	AQP6
MAFB	BCAM	AQP7B
NOTCH1	BCAN	ARFGEF3
SOX2	BCAR1	ARGFX
LEF1	BCCIP	ARHGAP11A-SCG5
RARA	BCL2L14	ARHGAP19-SLIT1
MEN1	BCL2L15	ARHGAP36
ATF1	BCL2L2	ARHGAP4
NF1	BCL2L2-PABPN1	ARHGAP40
TNFRSF14	BCL6B	ARHGAP45
NKX2-1	BEGAIN	ARHGAP6
CDH17	BHLHA15	ARHGEF33
BCL11B	BHLHA9	ARID4A
CARD11	BHLHE41	ARL11
ETV1	BLNK	ARL14EPL
PDGFB	BMF	ARL15
ASPSCR1	BMP6	ARL2-SNX15
ETV4	BMP8B	ARL5C
TRIM33	BMPER	ARL6IP6
MSH2	BMX	ARL9
RPL5	BNIP1	ARMC12
RUNX1T1	BOLA2-SMG1P6	ARMC7
KRAS	BOP1	ARMCX1
MAF	BORCS8-MEF2B	ARMCX4
CASP8	BRD2	ARMCX5
FLI1	BRINP1	ARMCX5-GPRASP2
SIN3A	BRK1	ARMCX6
CTCF	BRPF1	ARMH1
SMAD3	BRPF3	ARMH2
PTPN11	BSG	ARMH3
KLF4	BST2	ARMH4
LMO2	BSX	ARMT1
XPO1	BTAF1	ARPIN
TPR	BTBD7	ARPIN-AP3S2
ELF3	BTC	ARSH
ATM	BTLA	ARSL
MYD88	BUB1	ART4
CHD4	BUB3	ASB17
MAP2K4	BVES	ASB6
PTPRC	C1S	ASCL4
TCF7L2	C3orf62	ASCL5
MLH1	CA12	ASDURF
DICER1	CA8	ASIC5
IDH2	CACNA1C	ATF7IP2
PHOX2B	CACNA1G	ATG16L2
MSH6	CACNG1	ATG9B
NFE2L2	CACYBP	ATP10B
TLX1	CALM2	ATP10D
BRCA2	CALM3	ATP13A4
HNF1A	CALML3	ATP13A5
TAL1	CALML5	ATP23
CUX1	CAMSAP1	ATP5F1A
ATP1A1	CAMSAP3	ATP5F1B
IDH1	CANX	ATP5F1C
SRSF2	CAPNS1	ATP5F1D
CHEK2	CARD10	ATP5F1E
MDM2	CASP6	ATP5IF1
PPP2R1A	CASR	ATP5MC1
CDX2	CBX2	ATP5MC2
CDK6	CBX6	ATP5MC3
B2M	CBY1	ATP5ME
NF2	CC2D1B	ATP5MF
BRCA1	CCBE1	ATP5MG
FUS	CCDC115	ATP5MGL
DDIT3	CCDC134	ATP5MJ
TBL1XR1	CCDC170	ATP5MK
BCR	CCDC8	ATP5PB
AKAP9	CCDC88C	ATP5PD
HMGA1	CCKAR	ATP5PF
EZH2	CCL1	ATP5PO
FBXW7	CCL13	ATP6V0D2
QKI	CCL20	ATP6V1FNB
HUWE1	CCL23	ATP6V1G2-DDX39B
BCLAF1	CCL24	ATP9B
TNFAIP3	CCL25	ATPSCKMT
NONO	CCL4	ATRNL1
STAG2	CCL5	ATXN7L2
DAXX	CCM2	ATXN7L3B
NUP98	CCNC	AUNIP
SUZ12	CCNH	AXDND1
RNF213	CCNI2	B3GALT5
LATS1	CCNK	B3GALT9
LATS2	CCNT1	B3GLCT
WWTR1	CCR10	B4GALNT3
SETD2	CCR4	B4GALNT4
NUP214	CCR8	B4GALT7
CCNE1	CCR9	B4GAT1
SMC1A	CCRL2	BABAM2
THRAP3	CCT2	BBLN
FUBP1	CCT3	BBOF1
AXIN1	CCT4	BCLAF3
BUB1B	CCT5	BECN2
UBR5	CCT6A	BEND2
HLF	CCT6B	BEND5
CBFB	CCT7	BEND7
DDX5	CCT8	BEX1
BIRC3	CD160	BEX3
CYLD	CD19	BEX4
DEK	CD1D	BICDL1
SETDB1	CD22	BICDL2
BAP1	CD226	BICRA
MDM4	CD24	BICRAL
PBRM1	CD276	BIVM
SF3B1	CD28	BLACAT1
DDX6	CD2BP2	BLOC1S5-TXNDC5
TRAF7	CD300LB	BMERB1
SPOP	CD33	BMP15
TP63	CD3D	BMT2
CEBPA	CD3G	BNIP5
CDC73	CD4	BORCS5
PCBP1	CD48	BORCS6
SMARCA4	CD5	BORCS7
MED12	CD55	BORCS7-ASMT
DDB2	CD6	BORCS8
EPAS1	CD80	BPIFA2
GATA2	CDC16	BPIFA3
PRDM16	CDC20	BPIFB3
GPHN	CDC23	BPIFB6
IL6ST	CDC25B	BPIFC
FAT1	CDC27	BPNT2
TCF3	CDC34	BPY2
NOTCH2	CDCA7	BPY2B
TCF12	CDCA7L	BPY2C
SPEN	CDCP1	BRD3OS
RUNX1	CDH10	BRI3
SMAD2	CDH22	BRICD5
PSIP1	CDH23	BRME1
RBM15	CDH26	BSPH1
NRAS	CDH4	BSPRY
ERBB3	CDH6	BTBD16
MYCN	CDHR3	BTBD17
CDKN1A	CDHR5	BTBD18
CBLB	CDK11B	BTBD8
HOXD13	CDK16	BTN3A2
CCDC6	CDK18	BTN3A3
FGFR4	CDK20	BTNL3
ETV6	CDK3	BTNL8
FGFR3	CDK5	BTNL9
FGFR1OP	CDK5R1	BUB1B-PAK6
ZMYM2	CDKL1	BUD23
AFF3	CDNF	C10orf105
RBM10	CDT1	C10orf120
CNBP	CEBPE	C10orf143
APC	CEBPZ	C10orf53
AMER1	CELA2B	C10orf62
AXIN2	CELF1	C10orf67
VHL	CELF3	C10orf71
BCL9L	CELSR2	C10orf82
BCL9	CEMIP	C10orf95
EIF4A2	CEND1	C10orf99
SMO	CENPA	C11orf1
PTCH1	CENPC	C11orf16
TFE3	CENPE	C11orf21
HMGA2	CENPJ	C11orf24
LPP	CENPT	C11orf42
NUMA1	CENPV	C11orf52
RNF43	CEP152	C11orf53
SMARCB1	CEP164	C11orf65
POLE	CEP57	C11orf68
MLLT3	CEP70	C11orf71
HIST1H3B	CER1	C11orf80
H3F3A	CETN2	C11orf86
CDK12	CETN3	C11orf87
EML4	CFDP1	C11orf91
FANCA	CFL1	C11orf94
PAX3	CGN	C11orf96
FOXP1	CHD5	C11orf97
ASXL1	CHFR	C11orf98
MLLT1	CHIC2	C12orf29
PBX1	CHKB	C12orf4
HOXA9	CHP1	C12orf40
SIX1	CHRD	C12orf42
TBX3	CHRDL2	C12orf43
NSD1	CHRM1	C12orf50
SALL4	CHRNA2	C12orf54
MLLT10	CHRNA3	C12orf56
PAX5	CHRNB1	C12orf60
CSF1R	CHRNB2	C12orf71
FLT3	CHST15	C12orf73
TFG	CIB1	C12orf75
KLF6	CIT	C12orf76
CSF3R	CITED4	C13orf42
MAX	CIZ1	C13orf46
CSDE1	CLCN6	C14orf119
WHSC1	CLDN10	C14orf132
CLIP1	CLDN2	C14orf180
PTPRK	CLEC16A	C14orf28
LIFR	CLEC6A	C14orf39
HLA-A	CLIP2	C14orf93
CDKN1B	CLIP3	C15orf39
BCL2	CLMP	C15orf40
PMS2	CLSPN	C15orf48
CRTC1	CLTA	C15orf61
MYB	CLTB	C15orf62
ERCC2	CMA1	C16orf46
POLQ	CNGB3	C16orf54
BLM	CNKSR2	C16orf74
MITF	CNNM2	C16orf78
TAF1	CNOT4	C16orf82
CRTC3	CNP	C16orf86
WRN	CNTLN	C16orf89
MALT1	CNTN6	C16orf90
TCL1A	CNTNAP2	C16orf91
PRDM1	COA8	C16orf92
IRF2	COCH	C16orf95
PLAG1	COL4A3	C16orf96
IKZF1	COL6A5	C17orf100
CD79A	COL9A1	C17orf107
CD79B	COL9A2	C17orf113
RAD21	COMMD3	C17orf114
MPL	COMMD3-BMI1	C17orf50
AFF4	COMMD6	C17orf58
MAML2	COPG1	C17orf67
AFF1	COPRS	C17orf75
TSHR	COPS6	C17orf78
PATZ1	COX4I1	C17orf97
BRD4	COX6C	C17orf98
BRD3	CPEB1	C17orf99
FIP1L1	CPEB3	C18orf21
FBXO11	CPEB4	C18orf25
NIN	CPNE1	C18orf54
ELF4	CR1	C18orf63
ATRX	CR2	C19orf18
FHIT	CRB2	C19orf25
PML	CRBN	C19orf33
MLLT11	CREB3L4	C19orf38
PCM1	CREBL2	C19orf44
MECOM	CRELD1	C19orf47
NT5C2	CRHR2	C19orf53
ZFHX3	CRLF2	C19orf54
TAF15	CRP	C19orf67
WHSC1L1	CRTAC1	C19orf71
NFIB	CRTC2	C19orf73
ARID1B	CRYGC	C19orf81
SUFU	CRYGD	C19orf84
ARID1A	CSE1L	C19orf85
ELL	CSH2	C1GALT1C1L
ARHGAP26	CSK	C1QL1
LMO1	CSMD3	C1QL4
FEV	CSN1S1	C1QTNF12
BCL11A	CSNK1A1	C1QTNF3-AMACR
ARID2	CSNK1E	C1QTNF4
SETBP1	CSPG4	C1QTNF5
TET2	CSRNP3	C1QTNF8
KAT6A	CTAG1A	C1QTNF9B
BCOR	CTBP1	C1orf100
BAX	CTDSPL	C1orf105
SS18	CTF1	C1orf109
STIL	CTLA4	C1orf115
ERG	CTNNA2	C1orf116
CIC	CTNNAL1	C1orf127
SSX2	CTRL	C1orf131
MN1	CTSO	C1orf146
SSX1	CUL4B	C1orf159
TAL2	CUL5	C1orf167
MTCP1	CUL9	C1orf174
	CXCL16	C1orf185
	CXCL5	C1orf198
	CXCR5	C1orf21
	CYFIP1	C1orf210
	CYFIP2	C1orf216
	CYS1	C1orf226
	DAAM1	C1orf232
	DAAM2	C1orf35
	DAB1	C1orf50
	DACT2	C1orf52
	DACT3	C1orf53
	DAZL	C1orf54
	DBN1	C1orf56
	DCC	C1orf74
	DCDC2	C1orf87
	DCHS2	C1orf94
	DCLK1	C20orf141
	DCLRE1B	C20orf144
	DCSTAMP	C20orf173
	DCTN3	C20orf202
	DCTN4	C20orf203
	DCTN5	C20orf204
	DCUN1D5	C20orf85
	DDX20	C20orf96
	DDX21	C21orf140
	DDX4	C21orf58
	DDX53	C21orf91
	DEFB103B	C22orf15
	DEFB4A	C22orf23
	DEPDC1B	C22orf31
	DEPDC5	C22orf39
	DET1	C22orf42
	DGCR6L	C2CD4D
	DGCR8	C2CD6
	DHX58	C2orf15
	DHX8	C2orf16
	DIAPH1	C2orf42
	DIAPH3	C2orf49
	DIP2A	C2orf50
	DISC1	C2orf66
	DLC1	C2orf68
	DLG3	C2orf69
	DLG5	C2orf72
	DLK1	C2orf73
	DLL4	C2orf74
	DLX1	C2orf76
	DLX2	C2orf78
	DMAP1	C2orf81
	DMP1	C2orf88
	DMRT1	C2orf92
	DNA2	C3orf14
	DNAH5	C3orf20
	DNAH8	C3orf22
	DNAI2	C3orf33
	DNAJA3	C3orf38
	DNER	C3orf49
	DNM1L	C3orf52
	DNMT3L	C3orf56
	DNTT	C3orf70
	DOCK7	C3orf80
	DOK4	C3orf84
	DOT1L	C3orf85
	DPF1	C4orf17
	DPP3	C4orf3
	DPP9	C4orf33
	DPY30	C4orf36
	DPYSL4	C4orf45
	DR1	C4orf46
	DRAM1	C4orf47
	DRAP1	C4orf50
	DSCAM	C4orf51
	DSG1	C4orf54
	DSG2	C5orf15
	DSPP	C5orf22
	DTL	C5orf34
	DTNB	C5orf46
	DTX1	C5orf47
	DTX4	C5orf49
	DUSP2	C5orf52
	DUSP4	C5orf58
	DUSP6	C5orf63
	DUSP7	C6orf118
	DUSP8	C6orf120
	DUSP9	C6orf132
	DYNC1H1	C6orf136
	DYNC1LI1	C6orf141
	DYNC1LI2	C6orf15
	DYNC2H1	C6orf163
	DYNLRB1	C6orf226
	DYRK1B	C6orf47
	DYRK2	C6orf52
	E2F2	C6orf58
	E2F6	C6orf89
	E4F1	C7orf31
	EBF2	C7orf33
	ECEL1	C7orf57
	EDA	C7orf61
	EDARADD	C8orf33
	EDIL3	C8orf34
	EDN2	C8orf44-SGK3
	EED	C8orf48
	EEF1B2	C8orf58
	EEF1G	C8orf76
	EFNA5	C8orf88
	EFNB3	C8orf89
	EFS	C9orf131
	EFTUD2	C9orf152
	EGFL7	C9orf153
	EGR2	C9orf24
	EHBP1L1	C9orf40
	EID1	C9orf50
	EIF3F	C9orf57
	EIF3M	C9orf78
	EIF5A	C9orf85
	EIF5B	CAAP1
	ELAVL2	CABCOCO1
	ELAVL3	CABP5
	ELF5	CABS1
	ELFN2	CACFD1
	ELMO1	CACTIN
	ELMO2	CACUL1
	ELN	CALHM2
	ELP3	CALHM3
	EMB	CALHM4
	EMD	CALHM5
	EME1	CALHM6
	EN1	CAPN11
	ENDOD1	CARD19
	ENDOU	CARMIL1
	ENG	CARMIL2
	ENO2	CARMIL3
	EOGT	CARNMT1
	EPB41L5	CARS1
	EPGN	CASC3
	EPHA6	CASD1
	EPHA8	CASP12
	EPHB3	CASTOR1
	EPHB6	CASTOR2
	EPN1	CATSPERE
	EPOR	CATSPERZ
	EPS15L1	CAVIN1
	EPSTI1	CAVIN2
	EPX	CAVIN3
	ERCC6L	CAVIN4
	ESAM	CBARP
	ESR2	CBLIF
	ESRP1	CBLL2
	ESRP2	CBS
	ESRRB	CBWD2
	ESX1	CBWD5
	ETAA1	CBWD6
	EVI2B	CBY2
	EVX1	CBY3
	EXOC3	CC2D2B
	EXOC4	CCDC105
	EXOC7	CCDC107
	EXOC8	CCDC110
	EXOSC10	CCDC112
	EYA4	CCDC113
	FABP7	CCDC116
	FAF1	CCDC121
	FAM110A	CCDC125
	FAM110C	CCDC126
	FAM114A2	CCDC127
	FAM131B	CCDC138
	FAM135B	CCDC141
	FAM172A	CCDC142
	FANCI	CCDC144A
	FANCL	CCDC146
	FANCM	CCDC148
	FARP2	CCDC150
	FASLG	CCDC152
	FAT3	CCDC153
	FBLN2	CCDC154
	FBXL20	CCDC157
	FBXO2	CCDC158
	FBXO40	CCDC159
	FBXO9	CCDC160
	FCHO2	CCDC163
	FCN3	CCDC166
	FEN1	CCDC167
	FERMT1	CCDC169-SOHLH2
	FEZ1	CCDC172
	FEZ2	CCDC175
	FEZF2	CCDC177
	FFAR1	CCDC178
	FGF11	CCDC179
	FGF13	CCDC18
	FGF14	CCDC180
	FGF16	CCDC182
	FGF17	CCDC183
	FGF20	CCDC184
	FGF21	CCDC185
	FKRP	CCDC187
	FLII	CCDC188
	FLNB	CCDC190
	FLOT2	CCDC191
	FLRT1	CCDC192
	FLT1	CCDC194
	FLYWCH1	CCDC195
	FMN1	CCDC196
	FNBP1	CCDC197
	FNDC4	CCDC198
	FNIP2	CCDC200
	FOLH1	CCDC201
	FOLR2	CCDC27
	FOSB	CCDC30
	FOXD2	CCDC32
	FOXD3	CCDC42
	FOXE1	CCDC43
	FOXH1	CCDC51
	FOXK1	CCDC54
	FOXK2	CCDC57
	FOXL1	CCDC61
	FOXR1	CCDC7
	FOXR2	CCDC70
	FPR1	CCDC74A
	FPR2	CCDC81
	FRAT2	CCDC83
	FRMD1	CCDC85B
	FRMD6	CCDC87
	FRMPD4	CCDC89
	FRS3	CCDC92B
	FSD1	CCDC96
	FSD1L	CCDC9B
	FST	CCER1
	FURIN	CCER2
	FUZ	CCIN
	FZR1	CCL11
	GABARAP	CCL15-CCL14
	GABRA5	CCL3L1
	GABRE	CCL4L2
	GAK	CCN1
	GALR1	CCN2
	GAPDHS	CCN3
	GART	CCN4
	GBX2	CCN5
	GCC2	CCN6
	GCFC2	CCNB3
	GDF1	CCNP
	GDF10	CCNQ
	GDF11	CCR6
	GDF2	CCSAP
	GDF3	CCSER2
	GDF5	CD101
	GDF7	CD163L1
	GDNF	CD164L2
	GEMIN4	CD200
	GEMIN5	CD200R1L
	GFAP	CD300E
	GFRA1	CD300H
	GFRA2	CD300LD
	GFRA3	CD8B
	GFRA4	CD8B2
	GGA3	CDC14C
	GH2	CDHR4
	GHDC	CDIN1
	GHRHR	CDKL4
	GIGYF1	CDKN2AIPNL
	GIMAP5	CDPF1
	GINS2	CDRT15
	GIPC1	CDRT15L2
	GIT1	CDRT4
	GJA3	CDY1
	GJA4	CDY1B
	GJA5	CDY2A
	GJA8	CDY2B
	GJC3	CEACAM18
	GLCE	CEACAM19
	GLIPR1	CEACAM21
	GLIS1	CEACAM7
	GLMN	CEBPZOS
	GLRA1	CEMIP2
	GMEB2	CENATAC
	GMIP	CENPI
	GMPS	CENPK
	GNAO1	CENPS
	GNB1L	CENPS-CORT
	GNB2	CENPVL1
	GNB3	CENPVL2
	GNB4	CENPVL3
	GNG10	CENPX
	GNG11	CEP112
	GNG12	CEP126
	GNG3	CEP128
	GNG4	CEP20
	GNG5	CEP295
	GNG7	CEP295NL
	GNG8	CEP43
	GNGT2	CEP44
	GNLY	CEP85L
	GNPDA2	CEP95
	GOLGA1	CERT1
	GOLGA2	CFAP100
	GORASP1	CFAP107
	GORASP2	CFAP119
	GOT1L1	CFAP126
	GPATCH4	CFAP141
	GPC6	CFAP157
	GPER1	CFAP161
	GPR158	CFAP206
	GPR161	CFAP20DC
	GPR17	CFAP210
	GPR182	CFAP251
	GPRC5A	CFAP276
	GPS1	CFAP298
	GPSM1	CFAP298-TCP10L
	GPT	CFAP299
	GRAMD4	CFAP300
	GRAP	CFAP36
	GRAP2	CFAP410
	GREB1	CFAP418
	GRHL2	CFAP43
	GRIA1	CFAP44
	GRIA2	CFAP46
	GRIN1	CFAP47
	GRIN3B	CFAP52
	GRK4	CFAP53
	GRK5	CFAP54
	GRP	CFAP58
	GRTP1	CFAP65
	GSC	CFAP69
	GSDMA	CFAP70
	GSDMB	CFAP73
	GSDMD	CFAP74
	GSTZ1	CFAP77
	GSX2	CFAP91
	GTF2A1	CFAP92
	GTF2E1	CFAP95
	GTF2F1	CFAP97
	GTF2F2	CFAP97D1
	GTF2H2C	CFAP97D2
	GTF3A	CFAP99
	GTF3C1	CFC1B
	GTF3C2	CFHR2
	GTF3C5	CGAS
	GTPBP4	CGB2
	GTSE1	CGB3
	GXYLT1	CGB5
	GYPA	CHADL
	GZMA	CHCHD5
	GZMB	CHID1
	GZMM	CHKB-CPT1B
	HABP2	CIAO1
	HAPLN2	CIAO2A
	HCAR1	CIAO2B
	HCFC1	CIAO3
	HCN2	CIART
	HDAC4	CIBAR1
	HDAC5	CIBAR2
	HDAC8	CILK1
	HDGF	CIP2A
	HECW2	CKLF
	HELLS	CKLF-CMTM1
	HEMGN	CLBA1
	HERC2	CLDN22
	HERC3	CLDN24
	HERC5	CLDN25
	HES3	CLDN34
	HES5	CLDND1
	HESX1	CLDND2
	HEXIM2	CLEC18A
	HEY2	CLEC18B
	HGS	CLEC18C
	HHAT	CLEC19A
	HINFP	CLEC20A
	HIPK4	CLEC2A
	HIVEP3	CLEC2L
	HLA-DPA1	CLEC4F
	HLA-DRB5	CLMN
	HLTF	CLPB
	HMBOX1	CLPSL1
	HMCES	CLPSL2
	HMGB3	CLPTM1L
	HMGN1	CLRN2
	HMGN3	CLTRN
	HNRNPA0	CLXN
	HNRNPH1	CMC1
	HNRNPL	CMKLR2
	HNRNPU	CMTM2
	HOMER1	CMTM3
	HOMER3	CNGA2
	HOOK2	CNMD
	HOXA10	CNOT9
	HOXA2	CNTNAP3
	HOXA4	CNTNAP3B
	HOXA5	CNTNAP3C
	HOXB1	COA1
	HOXB13	COA4
	HOXB3	COA7
	HOXB4	COLCA2
	HOXB5	COP1
	HOXC10	COPS9
	HOXC12	COQ6
	HOXC8	COQ8A
	HPGDS	COQ8B
	HPRT1	CORO6
	HRC	COX5A
	HRH2	COX7C
	HRK	COX8C
	HSPB6	CPA5
	HTATIP2	CPAMD8
	HTR1E	CPB1
	HTR6	CPHXL
	HTRA4	CPHXL2
	HTT	CPLANE1
	IBSP	CPLANE2
	IBTK	CPNE9
	ID3	CPO
	IFIH1	CPXCR1
	IFITM5	CPXM2
	IFNGR1	CR1L
	IFNGR2	CRACD
	IFNK	CRACDL
	IFNL3	CRACR2B
	IFNW1	CRAMP1
	IFT140	CRCT1
	IFT20	CREBRF
	IFT57	CRHR1
	IFT88	CRISPLD1
	IGDCC3	CROCC2
	IGF2BP2	CRPPA
	IGFBP7	CRYAA
	IGLL5	CRYBG1
	IGSF8	CRYBG2
	IGSF9	CRYGN
	IK	CSAG1
	IKZF3	CSAG2
	IL11RA	CSAG3
	IL12A	CSHL1
	IL12B	CSKMT
	IL13	CSNKA2IP
	IL13RA2	CST9
	IL15RA	CST9L
	IL16	CSTPP1
	IL17D	CT45A10
	IL17RA	CT45A2
	IL17RC	CT45A5
	IL17RD	CT45A6
	IL1F10	CT45A7
	IL20	CT45A8
	IL20RA	CT45A9
	IL21	CT47A1
	IL22	CT47A10
	IL22RA2	CT47A11
	IL23A	CT47A12
	IL27	CT47A2
	IL2RA	CT47A3
	IL3	CT47A4
	IL31	CT47A5
	IL31RA	CT47A6
	IL34	CT47A7
	IL36G	CT47A8
	IL37	CT47A9
	IL3RA	CT47B1
	IL4	CT55
	IL7	CTAG2
	IL9	CTAGE1
	ILF2	CTAGE15
	ILKAP	CTAGE4
	IMMT	CTAGE6
	INF2	CTAGE8
	ING1	CTAGE9
	ING4	CTXN1
	INHA	CTXN2
	INHBB	CTXND1
	INPP4B	CTXND2
	INSC	CUEDC1
	INSL5	CWH43
	INSM2	CXorf38
	INTS10	CXorf49
	INTU	CXorf49B
	IPO5	CXorf51A
	IRAK1	CXorf51B
	IRAK2	CXorf58
	IRAK4	CXorf65
	IRF3	CXorf66
	IRF5	CYB561A3
	IRF9	CYB561D1
	IRGM	CYB561D2
	IRS1	CYBC1
	IRX1	CYLC2
	IRX3	CYP17A1
	IRX4	CYP2D7
	ISL2	CYP2W1
	ITGAE	CYP3A7-CYP3A51P
	ITGB6	CYREN
	ITGB7	CYRIA
	ITIH4	CYRIB
	ITSN2	CYSRT1
	JAG2	CZIB
	JAKMIP2	DARS1
	JARID2	DAW1
	JAZF1	DAZ1
	KANK2	DAZ2
	KANSL3	DAZ3
	KAT2B	DAZ4
	KAT5	DBNDD1
	KAT8	DCAF1
	KCNB1	DCAF4L1
	KCND3	DCAF4L2
	KCNG2	DCAF8
	KCNH2	DCANP1
	KCNJ11	DCDC2B
	KCNJ12	DCDC2C
	KCNK3	DCST1
	KCTD1	DDB1
	KCTD6	DDTL
	KDM4A	DDX25
	KDM4B	DDX3Y
	KDM7A	DDX43
	KIAA0930	DDX50
	KIAA1549	DDX58
	KIF18A	DEFA3
	KIF1B	DEFB104A
	KIF21B	DEFB104B
	KIF22	DEFB105A
	KIF26A	DEFB105B
	KIF26B	DEFB106A
	KIF2A	DEFB106B
	KIF3B	DEFB107A
	KIF5A	DEFB107B
	KIF5C	DEFB108B
	KLC1	DEFB112
	KLC2	DEFB114
	KLC3	DEFB115
	KLF1	DEFB116
	KLF16	DEFB119
	KLF17	DEFB121
	KLHL22	DEFB123
	KLHL40	DEFB124
	KLHL41	DEFB125
	KLHL7	DEFB126
	KLHL9	DEFB127
	KLK12	DEFB128
	KLK13	DEFB129
	KLK3	DEFB130A
	KMT2A	DEFB130B
	KMT2B	DEFB131A
	KNSTRN	DEFB131B
	KPNA1	DEFB132
	KPNA3	DEFB134
	KPTN	DEFB135
	KREMEN2	DEFB136
	KRIT1	DELE1
	KRT13	DENND10
	KRT37	DENND11
	KRT6B	DENND2A
	KRT7	DENND2B
	KRT9	DENND6A
	KSR1	DENND6B
	KSR2	DEPP1
	L1CAM	DERPC
	L1TD1	DEUP1
	L3MBTL1	DGAT2L6
	L3MBTL2	DGLUCY
	L3MBTL4	DHFR2
	LAIR1	DHRS7C
	LAMA3	DIP2C
	LAMC3	DIPK1A
	LAMP1	DIPK1B
	LAMTOR3	DIPK1C
	LAMTOR4	DIPK2A
	LAT	DIPK2B
	LAX1	DISP3
	LCMT1	DLG4
	LCN1	DLGAP2
	LDB1	DMAC1
	LDB2	DMAC2
	LDHA	DMAC2L
	LDLRAD4	DMRTA1
	LEFTY1	DMRTA2
	LEO1	DMRTC1
	LEPROTL1	DMRTC1B
	LFNG	DMRTC2
	LGALS7	DNAAF10
	LGI3	DNAAF11
	LHX2	DNAAF4
	LHX4	DNAAF5
	LHX6	DNAAF6
	LHX9	DNAAF8
	LIG1	DNAAF9
	LIG4	DNAI3
	LILRB4	DNAI4
	LIM2	DNAI7
	LIMCH1	DNAJC25-GNG10
	LIMD1	DNASE1L1
	LIMD2	DNASE2B
	LIMS1	DOP1A
	LIN7C	DOP1B
	LMAN2	DPEP2NB
	LMTK3	DPEP3
	LMX1A	DPRX
	LNX2	DPY19L1
	LPAR2	DPY19L4
	LRCH3	DPYD
	LRP10	DRC3
	LRP2	DRC7
	LRP5	DRGX
	LRP6	DRICH1
	LRPAP1	DTHD1
	LRR1	DTX3
	LRRC2	DUS4L-BCAP29
	LRRC4	DUSP15
	LRRC7	DUSP29
	LRRC8C	DUXA
	LRRTM1	DUXB
	LTA	DVL1
	LTB	DYDC1
	LTB4R2	DYDC2
	LTBP2	DYNAP
	LUZP1	DYNC2I1
	LY6E	DYNC2I2
	LYPD3	DYNLT2
	LYVE1	DYNLT2B
	LZIC	DYNLT4
	LZTFL1	DYNLT5
	LZTS2	DYTN
	MAB21L1	DZANK1
	MAB21L2	EBF4
	MAEA	EBLN1
	MAEL	EBLN2
	MAGEA2B	EBPL
	MAGEC2	ECPAS
	MAGI2	ECRG4
	MALRD1	EDDM13
	MAML1	EDDM3A
	MAMLD1	EDDM3B
	MANF	EEF1AKMT1
	MAP1S	EEF1AKMT2
	MAP3K15	EEF1AKMT3
	MAPK15	EEF1AKMT4
	MARCKS	EEF1AKMT4-ECE2
	MARCKSL1	EEF1E1-BLOC1S5
	MARK4	EEF2KMT
	MARVELD2	EFCAB10
	MASP1	EFCAB12
	MAST1	EFCAB14
	MATN3	EFCAB5
	MBD3	EFCAB9
	MC1R	EFHB
	MCFD2	EFL1
	MCM8	EFR3B
	MEAF6	EID2B
	MED11	EIF1AY
	MED15	EIF2S3B
	MED22	EIF4E2
	MED29	EIPR1
	MEF2B	ELAPOR1
	MEF2D	ELAPOR2
	MEGF8	ELAVL4
	MEPE	ELMOD3
	MESP1	ELOA
	METTL3	ELOA2
	MEX3A	ELOB
	MFF	ELOC
	MIA	ELP1
	MIB1	ELP5
	MIB2	EMC9
	MICAL3	EMILIN3
	MIER2	EMSY
	MIS12	ENKD1
	MIXL1	ENOX2
	MKI67	ENTR1
	MKKS	ENY2
	MKNK1	EOLA1
	MKRN1	EOLA2
	MKX	EPHX4
	MLIP	EPOP
	MLN	EPPIN-WFDC6
	MLX	EPRS1
	MMGT1	EPS8L3
	MMP12	ERBIN
	MMP26	ERFE
	MMP27	ERFL
	MMRN2	ERG28
	MNT	ERH
	MNX1	ERI1
	MOAP1	ERICH1
	MOB1A	ERICH2
	MOBP	ERICH4
	MOG	ERICH5
	MORF4L2	ERICH6
	MOSPD1	ERICH6B
	MPP3	ERMARD
	MPZL1	ERMP1
	MRAP2	ERO1A
	MRFAP1	ERO1B
	MRPS7	ERV3-1
	MS4A1	ERVFRD-1
	MS4A4A	ERVH48-1
	MT-CO2	ERVK3-1
	MT1G	ERVV-2
	MTA1	ESS2
	MTA2	ETDA
	MTF2	ETDB
	MTHFD1	ETDC
	MTMR4	ETFBKMT
	MTURN	ETFRF1
	MUC5AC	ETV3L
	MUS81	EVPLL
	MUSK	EXOC1L
	MVB12A	EZHIP
	MVP	FAAP100
	MX2	FAAP20
	MXD1	FAAP24
	MXD4	FADS6
	MYBL2	FAM104B
	MYCBP	FAM110D
	MYCL	FAM118A
	MYH14	FAM118B
	MYH3	FAM120AOS
	MYL12B	FAM120C
	MYL5	FAM124A
	MYL6	FAM131A
	MYO16	FAM131C
	MYO1C	FAM133A
	MYO1G	FAM133B
	MYO5B	FAM149A
	MYO5C	FAM149B1
	MYO6	FAM151A
	MYO7A	FAM153A
	MYRF	FAM156A
	MYSM1	FAM156B
	MYT1	FAM161B
	MYT1L	FAM162B
	MYZAP	FAM166A
	MZF1	FAM166B
	N4BP2	FAM166C
	NAA10	FAM167B
	NAA11	FAM168B
	NABP1	FAM170A
	NACA	FAM170B
	NACC2	FAM171A1
	NAIF1	FAM171B
	NANOS2	FAM174C
	NANOS3	FAM177B
	NAP1L5	FAM178B
	NCAM2	FAM180A
	NCAN	FAM180B
	NCBP2	FAM181A
	NCCRP1	FAM183A
	NCKAP1	FAM184A
	NCKIPSD	FAM185A
	NCL	FAM186A
	NCOA6	FAM186B
	NCR1	FAM187B
	NCSTN	FAM193A
	NDE1	FAM200A
	NDRG4	FAM200B
	NDST1	FAM204A
	NDUFA7	FAM205A
	NECAP2	FAM205C
	NEDD8	FAM209A
	NEDD8-MDP1	FAM209B
	NEFH	FAM216A
	NEGR1	FAM216B
	NEK1	FAM217A
	NEK2	FAM217B
	NELFA	FAM219A
	NELFCD	FAM219B
	NENF	FAM220A
	NEURL1	FAM221A
	NEURL2	FAM221B
	NEURL4	FAM222B
	NEUROD1	FAM227A
	NEUROG1	FAM227B
	NEUROG2	FAM228A
	NEXN	FAM229A
	NFATC1	FAM234B
	NFKBIB	FAM236A
	NFKBIL1	FAM236B
	NGB	FAM236C
	NGFR	FAM236D
	NHLH2	FAM237A
	NISCH	FAM237B
	NKD1	FAM240A
	NKD2	FAM240B
	NKG7	FAM240C
	NKX6-1	FAM241A
	NLRC4	FAM241B
	NLRC5	FAM246A
	NLRP2	FAM246B
	NLRX1	FAM246C
	NMB	FAM24A
	NMD3	FAM24B
	NMT2	FAM25A
	NNAT	FAM25C
	NOS1	FAM25G
	NOS1AP	FAM3A
	NOTCH3	FAM3B
	NOTUM	FAM3D
	NPAS1	FAM43B
	NPAS3	FAM47A
	NPAT	FAM47B
	NPDC1	FAM47C
	NPHP4	FAM47E
	NPPB	FAM47E-STBD1
	NPR3	FAM53A
	NPRL3	FAM72B
	NPTX1	FAM72C
	NPTX2	FAM72D
	NPY1R	FAM76A
	NR6A1	FAM76B
	NRARP	FAM78A
	NRCAM	FAM78B
	NRG2	FAM83F
	NRP2	FAM86B1
	NRTN	FAM86B2
	NSG1	FAM89A
	NSUN2	FAM89B
	NTF4	FAM90A1
	NTHL1	FAM90A10
	NTN1	FAM90A11P
	NTNG1	FAM90A12P
	NTRK2	FAM90A13P
	NUDC	FAM90A14
	NUDT16	FAM90A15P
	NUTM1	FAM90A16
	NVL	FAM90A17
	NXNL1	FAM90A18
	OARD1	FAM90A19
	OAS1	FAM90A20P
	OBSCN	FAM90A22
	OBSL1	FAM90A23
	OCM	FAM90A24P
	OCRL	FAM90A26
	ODF1	FAM90A27P
	ODF3L2	FAM90A3P
	OLFM1	FAM90A5P
	OPN1LW	FAM90A7
	OPN4	FAM90A8
	OPRD1	FAM90A9
	OPRK1	FAM98C
	OR1M1	FAM9A
	OR2A14	FAM9B
	OR2AE1	FAM9C
	OR4K15	FANCD2OS
	OR5L1	FAR2
	ORC5	FATE1
	OSM	FBH1
	OSTF1	FBL
	OVOL2	FBRS
	P2RX1	FBXL14
	P2RX2	FBXO27
	P2RY2	FBXO46
	PABPN1	FBXW10B
	PACSIN2	FCGR2C
	PADI4	FCMR
	PANX2	FCRLA
	PANX3	FCSK
	PARD3B	FDX2
	PARP16	FDXACB1
	PARP2	FHIP1A
	PARP4	FHIP1B
	PARVB	FHIP2A
	PATL2	FHIP2B
	PAX1	FIGNL2
	PAX9	FLACC1
	PCBP4	FLYWCH2
	PCDH15	FMC1
	PCDH19	FMC1-LUC7L2
	PCLO	FMR1NB
	PCNT	FNDC10
	PCYOX1	FNDC11
	PDCD1	FNDC7
	PDCD6	FNDC8
	PDE4A	FNDC9
	PDE6C	FOCAD
	PDE6D	FOXD4
	PDGFC	FOXD4L1
	PDIK1L	FOXD4L3
	PEAK1	FOXD4L4
	PEAR1	FOXD4L5
	PEF1	FOXD4L6
	PES1	FOXJ3
	PFDN4	FOXL2NB
	PFN1	FOXL3
	PGAP3	FOXO3B
	PGBD5	FOXO6
	PGGT1B	FPGT-TNNI3K
	PGK1	FREM3
	PHC1	FRG2B
	PHC2	FRG2C
	PHC3	FSCB
	PHEX	FSCN1
	PHF13	FSCN3
	PHF20	FSIP2
	PHF23	FSTL5
	PHKA1	FTCDNL1
	PHLDA3	FUOM
	PHLDB1	FXYD4
	PHLPP2	FXYD6-FXYD2
	PIAS1	FYB1
	PIAS3	FYB2
	PIBF1	G6PC1
	PID1	GABRB2
	PIDD1	GABRG2
	PIF1	GAD2
	PIK3AP1	GAGE1
	PIK3C2B	GAGE10
	PIK3C3	GAGE12B
	PIK3CD	GAGE12C
	PIK3R4	GAGE12D
	PIN1	GAGE12E
	PIN4	GAGE12F
	PIP4K2B	GAGE12G
	PIP5K1C	GAGE12H
	PIP5KL1	GAGE12J
	PITPNM1	GAGE13
	PITX1	GAGE2A
	PITX3	GAGE2E
	PKD2L1	GAL3ST2
	PKN2	GALNT17
	PKP2	GALR3
	PKP4	GAREM1
	PLA1A	GAREM2
	PLA2G2A	GARIN1A
	PLA2G2F	GARIN1B
	PLD1	GARIN2
	PLEKHA7	GARIN3
	PLEKHF1	GARIN4
	PLEKHF2	GARIN5A
	PLEKHG2	GARIN5B
	PLEKHG5	GARIN6
	PLEKHG6	GARRE1
	PLEKHM1	GARS1
	PLEKHM3	GAS2L2
	PLIN3	GASK1A
	PLIN5	GASK1B
	PLN	GATC
	PLOD3	GATD1
	PLVAP	GATD3
	PLXNA1	GBA3
	PLXNA3	GCN1
	PLXNA4	GCNA
	PLXNC1	GCSAML
	PMEL	GDAP2
	PNMT	GDPD4
	PNOC	GDPGP1
	POC5	GEMIN7
	PODXL	GET1
	POFUT2	GET1-SH3BGR
	POGLUT1	GET3
	POLA1	GFOD2
	POLB	GFUS
	POLE3	GFY
	POLI	GGN
	POLM	GGTA1
	POLR1A	GGTLC1
	POLR1C	GGTLC2
	POLR1E	GIMAP1
	POLR2A	GIMAP1-GIMAP5
	POLR2B	GIMAP2
	POLR2E	GIMD1
	POLR2H	GINM1
	POMC	GINS4
	PORCN	GK3P
	POTEE	GLB1L2
	POU1F1	GLB1L3
	POU2F1	GLI4
	POU2F2	GLMP
	POU3F3	GLOD5
	POU4F1	GLS2
	POU4F2	GLT1D1
	POU4F3	GLT8D2
	POU5F1B	GLTPD2
	POU6F2	GLYATL1B
	PPA1	GLYATL2
	PPFIA1	GMCL2
	PPFIA2	GNG14
	PPIA	GNG5P2
	PPID	GNL3L
	PPP1CC	GNRHR
	PPP1R12C	GOLGA6A
	PPP1R1B	GOLGA6B
	PPP1R1C	GOLGA6C
	PPP1R27	GOLGA6D
	PPP1R3A	GOLGA6L1
	PPP1R3E	GOLGA6L10
	PPP2R2D	GOLGA6L22
	PPP2R3A	GOLGA6L24P
	PPP2R3B	GOLGA6L25P
	PPP2R3C	GOLGA6L4
	PPP2R5A	GOLGA6L6
	PPP2R5C	GOLGA6L7
	PPP2R5D	GOLGA6L9
	PPP3CC	GOLGA7B
	PPP3R1	GOLGA8A
	PPT2	GOLGA8B
	PPY	GOLGA8F
	PRAM1	GOLGA8G
	PRDM2	GOLGA8H
	PREX1	GOLGA8J
	PRIMA1	GOLGA8K
	PRIMPOL	GOLGA8M
	PRKAB2	GOLGA8N
	PRKAG3	GOLGA8O
	PRKD2	GOLGA8Q
	PRKD3	GOLGA8R
	PRKG2	GOLGA8S
	PROK1	GOLGA8T
	PROKR2	GOLM2
	PROX1	GON7
	PRPF40B	GPALPP1
	PRR35	GPAT3
	PRRG4	GPAT4
	PRSS1	GPR108
	PRSS57	GPR135
	PRSS58	GPR137
	PRX	GPR141
	PSEN2	GPR150
	PSENEN	GPR152
	PSPC1	GPR171
	PSPN	GPR179
	PSTPIP1	GPR19
	PTBP1	GPR20
	PTCHD3	GPR21
	PTCRA	GPR25
	PTGDR	GPR27
	PTGES2	GPR33
	PTPMT1	GPR42
	PTPN18	GPR45
	PTPN4	GPR61
	PTPN5	GPR62
	PTPN7	GPR82
	PTPRA	GPR87
	PTPRCAP	GPRC5C
	PTPRG	GPRIN3
	PTPRO	GPSM2
	PTPRR	GRAMD1A
	PTPRZ1	GRAMD2A
	PTRH2	GRAMD2B
	PUF60	GRAPL
	PVRIG	GREB1L
	PWWP2A	GREP1
	PYDC1	GRK2
	PYGO1	GRK3
	PYGO2	GSDMC
	QSOX2	GSDME
	RAB11FIP3	GSG1
	RAB11FIP4	GSG1L
	RAB21	GSG1L2
	RAB25	GSTT2
	RAB31	GSTT4
	RAB33B	GTDC1
	RAB4A	GTF2IRD2B
	RAB6A	GTPBP2
	RAB6C	GTPBP8
	RAB7B	GUCA1ANB
	RAB9A	GUCY1A1
	RABAC1	GUCY1B1
	RABL6	GUK1
	RAC3	GVQW3
	RAD23B	H1-0
	RAD51D	H1-1
	RAD54L	H1-10
	RAG2	H1-2
	RALA	H1-3
	RALB	H1-4
	RALBP1	H1-5
	RALGAPB	H1-6
	RANBP10	H1-7
	RAP1GAP2	H1-8
	RAPGEF4	H2AB1
	RAPGEF5	H2AB2
	RAPGEF6	H2AB3
	RASA3	H2AC1
	RASAL1	H2AC11
	RASAL2	H2AC12
	RASGRF1	H2AC13
	RASSF5	H2AC14
	RASSF6	H2AC15
	RASSF7	H2AC16
	RBAK	H2AC17
	RBBP4	H2AC18
	RBBP5	H2AC19
	RBBP7	H2AC20
	RBBP8	H2AC21
	RBCK1	H2AC4
	RBFOX2	H2AC6
	RBFOX3	H2AC7
	RBM20	H2AC8
	RBM23	H2AJ
	RBM8A	H2AL1Q
	RBMS3	H2AL3
	RBPJL	H2AP
	RBX1	H2AW
	RCC1	H2AX
	RCC2	H2AZ1
	RCE1	H2AZ2
	RCOR2	H2BC1
	RDH12	H2BC10
	RECK	H2BC11
	RECQL	H2BC12
	RECQL4	H2BC12L
	REPS2	H2BC13
	REV1	H2BC14
	RFC2	H2BC15
	RFFL	H2BC17
	RGL2	H2BC18
	RGS1	H2BC21
	RHBDL1	H2BC3
	RHOBTB2	H2BC4
	RHOG	H2BC5
	RHPN1	H2BC6
	RIC8A	H2BC7
	RICTOR	H2BC8
	RIN3	H2BC9
	RLN1	H2BK1
	RMDN3	H2BU1
	RMI1	H2BW1
	RND1	H2BW2
	RND2	H3-3A
	RNF11	H3-3B
	RNF139	H3-4
	RNF146	H3-5
	RNF165	H3-7
	RNF19A	H3C1
	RNF2	H3C10
	RNF20	H3C11
	RNF31	H3C12
	RNF32	H3C13
	RNF4	H3C14
	RNF40	H3C15
	ROBO2	H3C2
	ROBO3	H3C3
	ROBO4	H3C4
	ROM1	H3C6
	RPH3A	H3C7
	RPL11	H3C8
	RPL29	H3Y1
	RPL4	H3Y2
	RPLP0	H4-16
	RPLP1	H4C1
	RPRM	H4C11
	RPS10	H4C12
	RPS14	H4C13
	RPS26	H4C14
	RPS4X	H4C15
	RPS5	H4C2
	RPS6KB2	H4C3
	RPSA	H4C4
	RRAGA	H4C5
	RRM2B	H4C6
	RSPO1	H4C7
	RSPO4	H4C8
	RTCB	H4C9
	RTKN	HACD1
	RTN3	HACD2
	RUVBL1	HACD3
	RUVBL2	HACD4
	RYBP	HAPLN4
	RYK	HARS1
	S100A1	HASPIN
	S100B	HCFC1R1
	S100G	HCG22
	S100P	HDGFL1
	S1PR1	HDGFL2
	S1PR3	HDGFL3
	SAGE1	HDHD5
	SALL1	HDX
	SALL2	HEATR9
	SAMD1	HELT
	SAMHD1	HERPUD2
	SAP30BP	HES2
	SAP30L	HEXD
	SARNP	HHLA1
	SARS2	HIC2
	SASH3	HID1
	SATB2	HIGD1B
	SAV1	HIGD1C
	SBF1	HIGD2B
	SBNO1	HIKESHI
	SCAMP5	HJV
	SCMH1	HMGB1P1
	SCN1B	HMGB2
	SCN4A	HMGB4
	SCN5A	HMGN4
	SCNN1A	HMGXB3
	SCPEP1	HMHB1
	SCUBE2	HNRNPA1L3
	SDC3	HNRNPCL3
	SDF4	HNRNPCL4
	SEC16A	HNRNPUL2-BSCL2
	SEC61A1	HOATZ
	SEMA3C	HOMEZ
	SEMA3D	HOXA6
	SEMA3F	HOXD8
	SEMA4F	HPCAL4
	SEMA4G	HPF1
	SEMA5B	HRCT1
	SEMA6C	HRNR
	SEMA6D	HROB
	SEMA7A	HRURF
	SEMG2	HSBP1L1
	SERPINA11	HSD17B13
	SERPINB5	HSFX1
	SETD4	HSFX2
	SETD7	HSFX3
	SF3B2	HSFX4
	SFMBT2	HSFY1
	SFTPA2	HSFY2
	SGSM3	HSPA14
	SH2D2A	HSPB2-C11orf52
	SH3BGRL	HTR3C
	SH3BGRL3	HTR3D
	SH3BP2	HTR3E
	SH3BP5	HYKK
	SH3GL2	HYLS1
	SH3GL3	IARS1
	SH3PXD2A	ICOSLG
	SH3TC2	IFFO2
	SHANK1	IFI27L1
	SHARPIN	IFI27L2
	SHC2	IFIT1
	SHC3	IFITM10
	SHF	IFNL4
	SHISA5	IFTAP
	SHISA6	IGBP1P2
	SHOX2	IGDCC4
	SIAH2	IGFL1
	SIGIRR	IGFL2
	SIGLEC7	IGFL3
	SIGLEC9	IGFL4
	SIPA1	IGFLR1
	SIX2	IGHV3OR16-17
	SIX5	IGIP
	SIX6	IGSF10
	SLA	IGSF22
	SLAMF6	IHO1
	SLAMF7	IL32
	SLC22A17	ILRUN
	SLC22A18	INAFM1
	SLC24A5	INAFM2
	SLC25A5	INAVA
	SLC26A3	INCA1
	SLC2A4RG	INKA1
	SLC30A1	INKA2
	SLC34A1	INMT-MINDY4
	SLC39A1	INO80B-WBP1
	SLC39A6	INSYN1
	SLC4A11	INSYN2A
	SLC6A3	INSYN2B
	SLC6A7	INTS11
	SLC9A7	INTS13
	SLIT1	INTS14
	SLIT3	INTS15
	SLITRK1	INTS6L
	SMAD5	IP6K3
	SMAD9	IPP
	SMARCA2	IQANK1
	SMARCC1	IQCA1L
	SMARCD2	IQCC
	SMC1B	IQCD
	SMC5	IQCF1
	SMCO4	IQCF2
	SMG5	IQCF3
	SMN1	IQCF5
	SMTNL2	IQCF6
	SNAP29	IQCH
	SNAP91	IQCJ-SCHIP1
	SNCAIP	IQCM
	SNRPB	IQCN
	SNTB2	IRAG1
	SNW1	IRAG2
	SNX1	IRAK3
	SNX16	IRGC
	SNX18	ITGAM
	SNX33	ITLN2
	SNX6	ITPRID1
	SNX9	ITPRID2
	SOCS2	ITPRIP
	SOCS4	ITPRIPL1
	SOCS6	ITPRIPL2
	SOCS7	IZUMO1R
	SOHLH1	JAML
	SORCS1	JCAD
	SORT1	JCHAIN
	SOS2	JHY
	SOST	JPT1
	SOX1	JPT2
	SOX10	JRKL
	SOX13	KANTR
	SOX18	KARS1
	SOX21	KASH5
	SOX3	KAT14
	SOX5	KAT2A
	SP100	KATNA1
	SP4	KATNBL1
	SP7	KATNIP
	SPATS2	KBTBD11-OT1
	SPC25	KBTBD3
	SPECC1L	KBTBD4
	SPHK2	KCNE5
	SPHKAP	KCNIP4
	SPIC	KCNK15
	SPOCK1	KCNK17
	SPOCK3	KCNK4
	SPON2	KCNK5
	SPRY1	KCNK6
	SPRY3	KCNK7
	SPRY4	KCNN4
	SPTBN2	KCTD14
	SPTBN4	KCTD16
	SRCAP	KCTD21
	SRCIN1	KCTD8
	SRGAP1	KDF1
	SRGAP3	KDM2B
	SRI	KDM4F
	SRRT	KDM5D
	SSH1	KHDC1
	SSTR5	KHDC1L
	SSX2IP	KHDC4
	ST3GAL6	KIAA0040
	ST7L	KIAA0408
	STAB1	KIAA0825
	STAC	KIAA0895
	STAG1	KIAA0895L
	STAM	KIAA1143
	STAM2	KIAA1191
	STAMBP	KIAA1522
	STAP2	KIAA1586
	STARD13	KIAA1755
	STARD8	KIAA2026
	STAT4	KICS2
	STIP1	KIF16B
	STK17A	KIFBP
	STK33	KIR2DS4
	STK36	KIRREL1
	STK38	KLB
	STK4	KLC4
	STRN4	KLF18
	STUB1	KLHDC7A
	STX1A	KLHDC7B
	SUMO2	KLHL14
	SUMO3	KLHL28
	SUPT20H	KLHL32
	SUPT5H	KLHL33
	SVIL	KLHL35
	SYCE2	KLHL36
	SYCP2	KLHL38
	SYCP3	KLHL4
	SYN3	KLRC4-KLRK1
	SYNC	KMT5A
	SYNE2	KMT5B
	SYNJ2BP	KMT5C
	SYNPO	KNL1
	SYNPO2L	KNOP1
	SYT13	KRBA1
	TADA3	KRBA2
	TAF12	KRBOX1
	TAF1A	KRBOX4
	TAF1L	KRBOX5
	TAF3	KRT24
	TAF4B	KRT25
	TBC1D21	KRT26
	TBC1D25	KRT38
	TBC1D31	KRT6C
	TBC1D32	KRT71
	TBC1D4	KRT76
	TBK1	KRT77
	TBL1X	KRT80
	TBL2	KRTAP1-1
	TBP	KRTAP1-3
	TBRG1	KRTAP1-4
	TCAP	KRTAP1-5
	TCF15	KRTAP10-10
	TCF20	KRTAP10-11
	TCF25	KRTAP10-12
	TCF4	KRTAP10-2
	TCF7L1	KRTAP10-3
	TCHP	KRTAP10-4
	TCOF1	KRTAP10-5
	TDGF1	KRTAP10-6
	TDP1	KRTAP10-7
	TEAD1	KRTAP10-8
	TEAD2	KRTAP10-9
	TEAD3	KRTAP11-1
	TEAD4	KRTAP12-1
	TEK	KRTAP12-2
	TELO2	KRTAP12-3
	TEN1	KRTAP12-4
	TEN1-CDK3	KRTAP13-1
	TENM3	KRTAP13-2
	TENM4	KRTAP13-3
	TESC	KRTAP13-4
	TET3	KRTAP15-1
	TFAP2D	KRTAP16-1
	TFDP3	KRTAP17-1
	TFF1	KRTAP19-1
	TFPT	KRTAP19-2
	TGFBRAP1	KRTAP19-3
	THEM4	KRTAP19-4
	THOC3	KRTAP19-5
	THPO	KRTAP19-6
	TICAM2	KRTAP19-7
	TINF2	KRTAP19-8
	TIPARP	KRTAP2-1
	TIPIN	KRTAP2-2
	TLE2	KRTAP2-3
	TLE3	KRTAP2-4
	TLE4	KRTAP20-1
	TLR1	KRTAP20-2
	TLR5	KRTAP20-3
	TMEM18	KRTAP20-4
	TMEM201	KRTAP21-1
	TMEM219	KRTAP21-2
	TMEM237	KRTAP21-3
	TMEM67	KRTAP22-1
	TMPO	KRTAP22-2
	TMPRSS15	KRTAP23-1
	TMTC1	KRTAP24-1
	TNFAIP2	KRTAP25-1
	TNFRSF10A	KRTAP26-1
	TNFRSF11B	KRTAP27-1
	TNFRSF13C	KRTAP29-1
	TNFRSF25	KRTAP3-1
	TNFRSF4	KRTAP3-2
	TNFRSF8	KRTAP3-3
	TNFRSF9	KRTAP4-1
	TNFSF13	KRTAP4-11
	TNFSF13B	KRTAP4-12
	TNFSF15	KRTAP4-16
	TNFSF4	KRTAP4-2
	TNFSF8	KRTAP4-3
	TNFSF9	KRTAP4-4
	TNIP2	KRTAP4-5
	TNKS	KRTAP4-6
	TNKS1BP1	KRTAP4-7
	TNN	KRTAP4-8
	TNNT2	KRTAP4-9
	TNPO2	KRTAP5-1
	TOLLIP	KRTAP5-10
	TOM1L2	KRTAP5-11
	TONSL	KRTAP5-2
	TOPBP1	KRTAP5-3
	TOPORS	KRTAP5-4
	TOX3	KRTAP5-5
	TP53BP2	KRTAP5-6
	TPI1	KRTAP5-7
	TRAF3IP2	KRTAP5-8
	TRAPPC3	KRTAP6-1
	TRAPPC5	KRTAP6-2
	TRAPPC6A	KRTAP6-3
	TRAPPC9	KRTAP7-1
	TREM2	KRTAP8-1
	TRIM16	KRTAP9-1
	TRIM31	KRTAP9-3
	TRIM5	KRTAP9-4
	TRIM59	KRTAP9-6
	TRIP10	KRTAP9-7
	TRPC5	KRTAP9-8
	TSC22D3	KRTAP9-9
	TSNAX	KRTCAP3
	TSPAN16	KYAT1
	TSPAN31	KYAT3
	TSSC4	LACTB
	TTC21B	LACTBL1
	TTC7A	LAMP5
	TTF1	LANCL3
	TTK	LARGE1
	TUBA3C	LARGE2
	TUBA3E	LARP7
	TUBA8	LARS1
	TUBB1	LBHD1
	TUBB3	LBHD2
	TUBB4A	LBX2
	TUBB4B	LCE1C
	TUBGCP5	LCE1D
	TULP1	LCE1E
	TUSC3	LCE2A
	TWIST2	LCE2B
	TXNDC9	LCE2C
	TYK2	LCE3A
	TYW3	LCE6A
	U2AF1L4	LCE7A
	UBA2	LCN10
	UBASH3A	LCN12
	UBE2A	LCN15
	UBE2B	LCN6
	UBE2D1	LCN9
	UBE2D2	LCNL1
	UBE2E3	LDAF1
	UBE2F	LDAH
	UBE2I	LDLRAD1
	UBE2L6	LDLRAD2
	UBE2M	LDOC1
	UBE2O	LELP1
	UBE2R2	LEMD1
	UBE2S	LENEP
	UBE2T	LENG9
	UBE2Z	LEUTX
	UBN1	LEXM
	UBR2	LGALS12
	UBTFL1	LHCGR
	UCHL5	LHFPL1
	ULK2	LHFPL6
	ULK3	LHFPL7
	UNC119	LHX8
	UNC13A	LIMS4
	UNC45A	LINC00672
	UNC5C	LINC02203
	UPF1	LINC02210-CRHR1
	UQCC2	LINC02218
	UROD	LINGO3
	USF2	LINGO4
	USH1C	LINS1
	USP11	LIPJ
	USP21	LIPT2
	USP28	LITAFD
	USP48	LKAAEAR1
	USP5	LLCFC1
	UTF1	LLGL1
	UXT	LMF2
	VANGL1	LMLN2
	VASP	LMNTD1
	VCAM1	LMNTD2
	VEGFB	LNP1
	VEGFC	LNPK
	VENTX	LORICRIN
	VGLL2	LRATD1
	VHLL	LRATD2
	VIPAS39	LRCOL1
	VOPP1	LRIT1
	VPREB1	LRIT2
	VPS25	LRMDA
	VPS29	LRP2BP
	VPS35	LRRC14B
	VPS37D	LRRC19
	VPS41	LRRC27
	VPS4A	LRRC36
	VPS4B	LRRC37A
	VSX1	LRRC37A2
	VSX2	LRRC37A3
	WASF1	LRRC3C
	WASF3	LRRC42
	WBP2	LRRC43
	WDFY3	LRRC49
	WDR12	LRRC51
	WDR13	LRRC53
	WDR17	LRRC55
	WDR61	LRRC61
	WDR74	LRRC63
	WDR77	LRRC69
	WEE1	LRRC72
	WFDC1	LRRC73
	WFIKKN1	LRRC74B
	WIPF3	LRRC75A
	WNK2	LRRC75B
	WNK4	LRRC8B
	WNT6	LRRC9
	WNT8A	LRRD1
	WNT8B	LRRIQ4
	WNT9A	LRRN4CL
	WNT9B	LRTM1
	WWC2	LSMEM2
	WWOX	LTO1
	WWP1	LURAP1L
	WWP2	LUZP2
	XAF1	LVRN
	XCL2	LY6D
	XIRP2	LY6G5B
	XPO5	LY6G5C
	XRCC2	LY6G6C
	XRCC3	LY6G6D
	XRCC4	LY6G6F-LY6G6D
	XRN1	LY6L
	YWHAH	LY75-CD302
	YY2	LYG1
	ZAP70	LYNX1-SLURP2
	ZBED1	LYPD2
	ZBTB17	LYPD5
	ZBTB32	LYPD8
	ZBTB33	LYRM1
	ZBTB7C	LYRM9
	ZC3H7B	LYSMD1
	ZC3HAV1	LYSMD3
	ZDBF2	LYSMD4
	ZDHHC17	LYZL2
	ZDHHC9	LYZL4
	ZEB1	LYZL6
	ZFP3	M1AP
	ZFP42	MAB21L3
	ZFP57	MAB21L4
	ZFYVE28	MACIR
	ZFYVE9	MACO1
	ZIC1	MACROH2A1
	ZIC3	MACROH2A2
	ZIC5	MAGEA8
	ZNF395	MAGEA9
	ZNF398	MAGEA9B
	ZNF461	MAGEB10
	ZNF516	MAGEB16
	ZNF518B	MAGEB17
	ZNF618	MAGEB3
	ZNF699	MAGEB4
	ZNF76	MAGEB5
	ZNF804A	MAGEB6
	ZNHIT1	MAGEB6B
	ZSCAN1	MAGEC3
	ZSCAN4	MAGEE1
	ZSWIM8	MAGEE2
[truncated: 1 more rows]
